# Supplementary material for: Adiposity in preadolescent children: Associations with cardiorespiratory fitness
Source: PLoS One. 2022 Oct 26;17(10):e0275982. doi: 10.1371/journal.pone.0275982 (PMC9605025; doi:10.1371/journal.pone.0275982)
Supplement: S1 Data — (CSV) [file pone.0275982.s001.csv]

ID	Age	School Year	Sex	Decile	Ethnicity	Fatness	Fitness	SleepDisturb	Weight	Fat_per	FMI	BMI	WHR	VO2	VO2poly	PAmins	SBmins	SleepHr	SJL	SleepScore	Food_proc	Food_FV	Food_breakf	C_VO2	C_VO2P	C_PAmins	C_SBmins	C_SleepHr	C_SJL	C_SleepScore	C_Food_proc	C_Food_FV	C_Food_breakf
001_BH	10	6	1	2	1	1	1	0	36.6	20.2	3.516	0.43	0.859	47.35	2242.3	167.1	428.6	10.6	0.75	36	0.065	0.531	-0.999	4.445123457	19.75912255	1.194753086	145.0101852	0.467592593	0.033179012	-4.283950617	0.103614198	0.464876543	-0.970358025
002_NH	8	4	1	2	1	1	1	0	24.4	13.5	2.01	-0.6	0.894	46.43	2155.6	173.6	219.3	10.9	0.25	36	1.626	1.162	-0.639	3.525123457	12.42649539	7.694753086	-64.28981481	0.767592593	-0.466820988	-4.283950617	1.664614198	1.095876543	-0.610358025
003_RC	8	4	1	2	1	2	1	1	38.8	24	4.586	1.73	0.797	42.71	1824.2	120	127.5	11.2	0.875	55	-0.487	1.675	-0.565	-0.194876543	0.037976867	-45.90524691	-156.0898148	1.067592593	0.158179012	14.71604938	-0.448385802	1.608876543	-0.536358025
004_LH	9	5	1	2	1	2	1	0	41.5	25.5	5.153	1.94	0.851	42.5	1806.2	152.1	276.4	9	0.75	40	1.506	3.974	-0.653	-0.404876543	0.163925015	-13.80524691	-7.189814815	-1.132407407	0.033179012	-0.283950617	1.544614198	3.907876543	-0.624358025
006_DP	8	4	1	2	1	2	2	0	39.5	39.7	8.116	2.16	0.853	36.06	1300.4	4.3	36.4	8	1.5	40	-2.172	1.066	-0.028	-6.844876543	46.85233489	-161.6052469	-247.1898148	-2.132407407	0.783179012	-0.283950617	-2.133385802	0.999876543	0.000641975
007_CH	9	5	1	2	1	1	1	0	31	19.4	3.122	0.03	0.845	45.88	2105	105	424.3	10	0.5	37	0.228	-0.06	0.001	2.975123457	8.851359583	-60.90524691	140.7101852	-0.132407407	-0.216820988	-3.283950617	0.266614198	-0.126123457	0.029641975
008_AA	10	6	1	2	1	2	2	1	58.4	43.7	11.973	3.49	0.853	34.7	1204.1	550	760.7	10	0.5	50	-1.244	-1.443	-2.385	-8.204876543	67.31999909	384.0947531	477.1101852	-0.132407407	-0.216820988	9.716049383	-1.205385802	-1.509123457	-2.356358025
009_LB	10	6	1	2	1	1	1	1	36.6	15.6	2.852	0.92	0.873	45.96	2112.3	181.1	304.3	9.4	0.25	42	-0.792	1.859	-0.075	3.055123457	9.333779336	15.19475309	20.71018519	-0.732407407	-0.466820988	1.716049383	-0.753385802	1.792876543	-0.046358025
010_KC	10	6	1	2	1	1	1	1	29.8	19.8	3.121	-0.33	0.87	45.36	2057.2	66.8	193.9	9.7	0.625	42	-0.229	-0.491	-0.06	2.455123457	6.027631188	-99.10524691	-89.68981481	-0.432407407	-0.091820988	1.716049383	-0.190385802	-0.557123457	-0.031358025
011_BS	10	6	1	2	1	2	2	0	35.5	29	5.406	1.11	0.812	41.69	1737.8	118.9	185	9.7	0.5	35	-2.085	0.994	0.134	-1.214876543	1.475925015	-47.00524691	-98.58981481	-0.432407407	-0.216820988	-5.283950617	-2.046385802	0.927876543	0.162641975
012_GH	9	5	1	2	1	1	1	1	28	17.1	2.707	-0.16	0.902	47.69	2274.4	267.9	312.9	9	1	41	0.686	2.124	-2.195	4.785123457	22.8974065	101.9947531	29.31018519	-1.132407407	0.283179012	0.716049383	0.724614198	2.057876543	-2.166358025
013_GH	10	6	1	2	1	1	1	0	29.8	15.8	2.303	-1.21	0.878	47.47	2253.1	132.9	291.4	11	1	33	-2.265	1.391	0.923	4.565123457	20.84035218	-33.00524691	7.810185185	0.867592593	0.283179012	-7.283950617	-2.226385802	1.324876543	0.951641975
014_MK	10	6	1	2	2	1	1	1	27.7	14.4	2.05	-1.49	0.89	46.99	2208.4	16.4	219.3	10.3	-0.25	42	3.524	1.339	1.829	4.085123457	16.68823366	-149.5052469	-64.28981481	0.167592593	-0.966820988	1.716049383	3.562614198	1.272876543	1.857641975
015_CG	10	6	1	2	1	1	1	0	36.6	6.8	1.115	-0.11	0.883	45.39	2060.7	196.4	214.3	10.7	0.75	39	-0.619	0.252	0.039	2.485123457	6.175838595	30.49475309	-69.28981481	0.567592593	0.033179012	-1.283950617	-0.580385802	0.185876543	0.067641975
016_HS	10	6	1	2	1	1	2	0	31.7	26.5	4.443	0.24	0.872	38.56	1487	15	270	10	1.25	35	-0.305	-1.182	-1.145	-4.344876543	18.87795218	-150.9052469	-13.58981481	-0.132407407	0.533179012	-5.283950617	-0.266385802	-1.248123457	-1.116358025
017_KF	10	6	1	2	1	2	2	1	56.4	39.7	10.873	3.44	0.891	38.25	1463.1	235.7	180	10.4	0.125	48	-1.382	-0.31	-1.713	-4.654876543	21.66787563	69.79475309	-103.5898148	0.267592593	-0.591820988	7.716049383	-1.343385802	-0.376123457	-1.684358025
019_CG	10	6	1	2	1	1	1	0	31.3	20.5	3.297	-0.17	0.934	47.33	2239.7	151.1	237.9	10	1	39	0.16	-0.775	1.119	4.425123457	19.58171761	-14.80524691	-45.68981481	-0.132407407	0.283179012	-1.283950617	0.198614198	-0.841123457	1.147641975
020_OP	10	6	1	2	1	2	1	0	44	19.5	3.641	1.15	0.87	47.54	2259.6	8.6	170.7	10	0.875	34	2.896	-0.798	0.69	4.635123457	21.48436946	-157.3052469	-112.8898148	-0.132407407	0.158179012	-6.283950617	2.934614198	-0.864123457	0.718641975
024_JG	9	5	1	1	1	2	2	1	57.4	47.9	14.028	4.49	0.867	34.66	1201.3	221.4	241.7	9.6	1	42	2.251	-1.62	-0.336	-8.244876543	67.97798921	55.49475309	-41.88981481	-0.532407407	0.283179012	1.716049383	2.289614198	-1.686123457	-0.307358025
025_TM	8	4	1	1	1	2	2	0	37	40.3	8.121	2.18	0.795	36.67	1344.4	258.9	424.3	10	1	32	-0.538	-2.724	-1.134	-6.234876543	38.87368551	92.99475309	140.7101852	-0.132407407	0.283179012	-8.283950617	-0.499385802	-2.790123457	-1.105358025
031_KC	10	5	1	1	1	2	2	1	43.3	27.5	5.571	1.79	0.844	38.13	1453.7	85.4	427.9	9.6	1	45	1.117	-2.992	-1.026	-4.774876543	22.799446	-80.50524691	144.3101852	-0.532407407	0.283179012	4.716049383	1.155614198	-3.058123457	-0.997358025
032_AC	8	4	2	1	1	1	2	1	27.8	22.4	3.748	0.48	0.858	41.3	1706	101.1	504.3	9.6	1	43	0.582	-2.68	0.021	-1.604876543	2.575628719	-64.80524691	220.7101852	-0.532407407	0.283179012	2.716049383	0.620614198	-2.746123457	0.049641975
033_RO	8	4	1	1	1	1	2	0	22.7	26.9	4.262	0.04	0.869	38.42	1476	38.6	177.1	10.8	1	40	1.139	-0.838	-2.645	-4.484876543	20.11411761	-127.3052469	-106.4898148	0.667592593	0.283179012	-0.283950617	1.177614198	-0.904123457	-2.616358025
034_TJ	9	5	1	1	1	2	2	1	30.3	29.4	5.223	1.01	0.838	41.73	1741.7	295	336.4	9.5	0.5	44	-0.783	-0.457	-0.591	-1.174876543	1.380334892	129.0947531	52.81018519	-0.632407407	-0.216820988	3.716049383	-0.744385802	-0.523123457	-0.562358025
036_LM	10	6	2	1	1	1	2	0	28.5	16.5	2.658	-0.19	0.833	41.76	1744.2	53.6	270.7	11.1	0.75	36	-2.062	-0.262	0.814	-1.144876543	1.310742299	-112.3052469	-12.88981481	0.967592593	0.033179012	-4.283950617	-2.023385802	-0.328123457	0.842641975
037_RP	9	5	1	1	1	1	1	1	25.6	18.7	2.802	-0.78	0.862	42.84	1835.3	177.1	320.7	9.6	2.5	52	0.426	-1.043	1.511	-0.064876543	0.004208966	11.19475309	37.11018519	-0.532407407	1.783179012	11.71604938	0.464614198	-1.109123457	1.539641975
038_QP	10	6	2	1	2	2	2	1	44	34.1	7.547	1.92	0.877	36.25	1314.4	71.8	318.6	10.4	0.75	55	0.596	-1.687	0.115	-6.654876543	44.28738181	-94.10524691	35.01018519	0.267592593	0.033179012	14.71604938	0.634614198	-1.753123457	0.143641975
041_TG	11	7	1	1	4	2	1	0	39.7	14.1	2.796	1.35	0.88	46.35	2147.9	115.7	308.6	9.8	1	39	-0.124	1.124	0.675	3.445123457	11.86887563	-50.20524691	25.01018519	-0.332407407	0.283179012	-1.283950617	-0.085385802	1.057876543	0.703641975
043_HB	11	7	2	1	1	1	1	1	32.1	16.5	2.672	-0.41	0.824	47.15	2223	40.7	137.9	11	0	63	-0.033	-0.634	0.084	4.245123457	18.02107316	-125.2052469	-145.6898148	0.867592593	-0.716820988	22.71604938	0.005614198	-0.700123457	0.112641975
044_EB	11	7	2	1	1	1	1	1	37	13	2.241	0.1	0.829	44.89	2014.7	40.7	106.4	8	0	61	-0.634	-1.38	-0.456	1.985123457	3.940715139	-125.2052469	-177.1898148	-2.132407407	-0.716820988	20.71604938	-0.595385802	-1.446123457	-0.427358025
045_MK	11	7	1	1	1	2	1	0	39.2	23.5	4.7	1.37	0.951	44.44	1975	75	240	8.1	1.25	36	-0.423	1.357	1.483	1.535123457	2.356604028	-90.90524691	-43.58981481	-2.032407407	0.533179012	-4.283950617	-0.384385802	1.290876543	1.511641975
048_EP	9	4	2	1	3	2	2	0	34.3	22.2	4.203	1.35	0.827	40.73	1659	253.6	312.1	10.3	1.25	40	0.714	-0.366	0.705	-2.174876543	4.730087978	87.69475309	28.51018519	0.167592593	0.533179012	-0.283950617	0.752614198	-0.432123457	0.733641975
049_AC	9	5	2	1	1	2	2	0	39.8	37.2	7.958	2.03	0.889	38.53	1484.2	53.6	372.9	10.9	1.25	38	1.103	0.207	-0.838	-4.374876543	19.13954477	-112.3052469	89.31018519	0.767592593	0.533179012	-2.283950617	1.141614198	0.140876543	-0.809358025
050_IC	10	6	1	1	1	1	2	0	33.7	28.2	4.954	0.5	0.874	38.02	1445.8	65.4	424.3	10.9	1.25	34	1.431	-0.579	0.084	-4.884876543	23.86201884	-100.5052469	140.7101852	0.767592593	0.533179012	-6.283950617	1.469614198	-0.645123457	0.112641975
051_MC	9	5	2	2	1	1	1	0	24.5	19.2	2.876	-0.73	0.806	42.54	1809.5	734.6	719.3	10.7	0.75	37	-1.757	0.89	-0.823	-0.364876543	0.133134892	568.6947531	435.7101852	0.567592593	0.033179012	-3.283950617	-1.718385802	0.823876543	-0.794358025
052_GC	10	5	1	2	1	1	1	0	35.5	15.8	2.467	-0.39	0.811	45.59	2078.4	42.1	489.6	10.4	0	40	-0.686	1.089	1.433	2.685123457	7.209887978	-123.8052469	206.0101852	0.267592593	-0.716820988	-0.283950617	-0.647385802	1.022876543	1.461641975
053_RD	10	6	2	2	1	1	1	0	25.2	11.1	1.596	-1.19	0.802	49.8	2480.4	107.1	101.1	10.4	0.25	40	-0.687	1.576	0.931	6.895123457	47.54272748	-58.80524691	-182.4898148	0.267592593	-0.466820988	-0.283950617	-0.648385802	1.509876543	0.959641975
054_FG	11	7	1	2	1	1	1	0	31.9	8.2	1.279	-0.7	0.936	52.21	2726	168.6	113.9	10.9	0.75	35	1.923	0.905	-0.529	9.305123457	86.58532255	2.694753086	-169.6898148	0.767592593	0.033179012	-5.283950617	1.961614198	0.838876543	-0.500358025
056_AM	10	6	2	2	2	1	2	1	37.2	34.4	6.311	0.82	0.819	38.07	1449.3	99.6	275.8	10.3	0.25	56	3.602	2.648	-4.442	-4.834876543	23.37603119	-66.30524691	-7.789814815	0.167592593	-0.466820988	15.71604938	3.640614198	2.581876543	-4.413358025
057_RM	11	7	2	2	1	1	1	0	33.1	8.2	1.251	-0.94	0.814	44.29	1961.7	46.8	257.8	10.3	0.75	38	-2.737	-0.903	-0.882	1.385123457	1.918566991	-119.1052469	-25.78981481	0.167592593	0.033179012	-2.283950617	-2.698385802	-0.969123457	-0.853358025
058_AO	10	6	1	2	1	1	1	0	35.6	8.7	1.403	-0.23	0.88	47.47	2253.2	103.2	219.6	10	1	37	1.425	-0.854	-1.003	4.565123457	20.84035218	-62.70524691	-63.98981481	-0.132407407	0.283179012	-3.283950617	1.463614198	-0.920123457	-0.974358025
059_JP	11	6	1	2	1	1	2	1	27.4	8.4	1.169	-1.97	0.821	40.72	1658.5	77.5	397.9	8.6	0.625	48	-0.914	-2.482	-1.203	-2.184876543	4.773685509	-88.40524691	114.3101852	-1.532407407	-0.091820988	7.716049383	-0.875385802	-2.548123457	-1.174358025
060_YR	9	5	1	2	1	2	2	1	36.8	24.7	4.585	1.19	0.761	40.28	1622.1	58.6	229.3	10.2	0.25	49	0.619	-1.884	-2.046	-2.624876543	6.889976867	-107.3052469	-54.28981481	0.067592593	-0.466820988	8.716049383	0.657614198	-1.950123457	-2.017358025
061_JR	10	6	2	2	1	1	1	0	41.3	24.2	4.625	0.94	0.768	43.41	1884.3	78.6	180.7	9.7	0.75	39	-2.425	-2.316	-1.259	0.505123457	0.255149707	-87.30524691	-102.8898148	-0.432407407	0.033179012	-1.283950617	-2.386385802	-2.382123457	-1.230358025
062_RS	10	6	2	2	1	1	2	0	35.1	18.5	3.257	0.41	0.647	38.9	1513.3	43.2	110.4	10	1.5	35	0.222	-1.587	1.787	-4.004876543	16.03903613	-122.7052469	-173.1898148	-0.132407407	0.783179012	-5.283950617	0.260614198	-1.653123457	1.815641975
063_OT	10	6	1	2	1	1	1	1	32.1	6.5	1.062	-0.11	0.857	53.8	2894	468.2	517.6	10.3	0.625	46	1.306	0.86	-2.633	10.89512346	118.7037151	302.2947531	234.0101852	0.167592593	-0.091820988	5.716049383	1.344614198	0.793876543	-2.604358025
064_EW	9	5	2	2	1	1	1	0	24.9	21.3	3.362	-0.19	0.818	43.71	1910.6	66.4	286.8	9.4	0	35	-1.258	2.021	-0.438	0.805123457	0.648223781	-99.50524691	3.210185185	-0.732407407	-0.716820988	-5.283950617	-1.219385802	1.954876543	-0.409358025
065_EB	10	6	2	2	1	1	1	1	38.5	25.2	4.255	0.2	0.901	42.57	1812.3	226.9	102.4	10.1	0.25	45	2.865	-0.869	0.409	-0.334876543	0.112142299	60.99475309	-181.1898148	-0.032407407	-0.466820988	4.716049383	2.903614198	-0.935123457	0.437641975
066_AT	11	7	1	2	1	1	1	0	30.6	8.2	1.289	-0.74	0.801	48.98	2399.1	40	199.3	10.3	0.5	40	1.251	0.016	1.74	6.075123457	36.90712502	-125.9052469	-84.28981481	0.167592593	-0.216820988	-0.283950617	1.289614198	-0.050123457	1.768641975
067_BS	9	5	1	2	1	1	1	0	26.1	13.4	2.01	-0.78	0.852	50.22	2522.1	147.9	199.6	9.7	0.125	37	-1.71	-0.442	-1.178	7.315123457	53.51103119	-18.00524691	-83.98981481	-0.432407407	-0.591820988	-3.283950617	-1.671385802	-0.508123457	-1.149358025
068_MK	10	6	2	2	1	1	1	0	26.4	20.8	3.18	-0.6	0.838	45.57	2077	117.9	116.4	10.4	0.5	38	-0.82	0.047	-1.104	2.665123457	7.10288304	-48.00524691	-167.1898148	0.267592593	-0.216820988	-2.283950617	-0.781385802	-0.019123457	-1.075358025
069_YM	11	7	2	2	1	1	1	1	26.5	14	1.962	-1.84	0.81	43.2	1866.4	101.1	177.5	10.3	0.75	42	-0.647	0.368	-2.865	0.295123457	0.087097855	-64.80524691	-106.0898148	0.167592593	0.033179012	1.716049383	-0.608385802	0.301876543	-2.836358025
070_HF	11	7	1	2	1	1	1	1	32.6	6.4	0.969	-1.07	0.823	47.24	2231.7	185.4	258.9	10.7	1.5	44	-0.661	-0.303	-0.106	4.335123457	18.79329539	19.49475309	-24.68981481	0.567592593	0.783179012	3.716049383	-0.622385802	-0.369123457	-0.077358025
072_LW	11	7	2	2	1	1	1	0	32.7	22.3	3.715	-0.39	0.829	44.05	1940.8	190.7	370.7	10.7	0.75	36	2.945	-0.823	0.047	1.145123457	1.311307731	24.79475309	87.11018519	0.567592593	0.033179012	-4.283950617	2.983614198	-0.889123457	0.075641975
073_EV	10	6	2	2	1	1	1	1	32.2	19.6	3.22	0	0.752	44.49	1979.5	182.1	125.6	9.3	0.5	49	-1.267	-1.817	-0.009	1.585123457	2.512616373	16.19475309	-157.9898148	-0.832407407	-0.216820988	8.716049383	-1.228385802	-1.883123457	0.019641975
074_NM	10	5	2	2	1	1	2	0	23.1	22.5	3.08	-1.68	0.836	41.53	1724.7	86.4	388.9	10	0	35	1.38	-0.559	0.226	-1.374876543	1.890285509	-79.50524691	105.3101852	-0.132407407	-0.716820988	-5.283950617	1.418614198	-0.625123457	0.254641975
075_JM	10	5	1	2	1	1	2	0	24.6	10.2	1.534	-0.79	0.849	41.9	1755.3	32.1	287.1	9	0.25	35	-0.017	-1.093	1.382	-1.004876543	1.009776867	-133.8052469	3.510185185	-1.132407407	-0.466820988	-5.283950617	0.021614198	-1.159123457	1.410641975
076_GH	11	7	2	2	1	1	1	1	27.5	13.8	2.073	-1.09	0.803	42.04	1767.8	53.6	119.6	10	-0.125	42	0.5	0.282	-0.529	-0.864876543	0.748011435	-112.3052469	-163.9898148	-0.132407407	-0.841820988	1.716049383	0.538614198	0.215876543	-0.500358025
077_JB	9	5	1	2	3	1	1	1	27.1	10.7	1.662	-0.35	0.792	49.72	2471.9	34.6	449.2	11.4	0.5	47	0.611	0.388	-0.956	6.815123457	46.44590773	-131.3052469	165.6101852	1.267592593	-0.216820988	6.716049383	0.649614198	0.321876543	-0.927358025
078_GM	10	6	1	2	3	1	1	0	32	16.2	2.649	0.03	0.933	43.11	1858.6	92.9	149.6	9.7	0.5	34	-0.871	-1.884	-0.686	0.205123457	0.042075633	-73.00524691	-133.9898148	-0.432407407	-0.216820988	-6.283950617	-0.832385802	-1.950123457	-0.657358025
079_TC	10	6	1	2	3	2	2	0	56.3	28.6	7.371	3.04	0.792	39.09	1528.2	47.1	132.1	10.7	0.75	36	-0.738	1.968	-2.243	-3.814876543	14.55328304	-118.8052469	-151.4898148	0.567592593	0.033179012	-4.283950617	-0.699385802	1.901876543	-2.214358025
080_TC	10	6	2	2	2	2	2	1	49.4	32.9	8.106	2.49	0.895	37.79	1428.4	81.1	246.8	9	1.25	59	-0.009	-1.53	-0.588	-5.114876543	26.16196205	-84.80524691	-36.78981481	-1.132407407	0.533179012	18.71604938	0.029614198	-1.596123457	-0.559358025
081_BC	9	5	2	2	1	1	2	0	26.5	24.2	3.681	-0.58	0.73	40.76	1661.2	85	169.3	11.6	1.25	38	1.799	1.035	1.873	-2.144876543	4.600495386	-80.90524691	-114.2898148	1.467592593	0.533179012	-2.283950617	1.837614198	0.968876543	1.901641975
082_LR	10	6	2	2	1	2	2	0	51.8	27.6	5.89	1.72	0.747	40.1	1608	207.9	456.1	10.4	0.75	36	0.326	0.837	1.42	-2.804876543	7.867332423	41.99475309	172.5101852	0.267592593	0.033179012	-4.283950617	0.364614198	0.770876543	1.448641975
083_JC	9	5	1	2	1	2	1	0	30.5	6.6	1.195	1.07	0.791	48.82	2383.5	67.5	195	10.5	0.5	37	0.01	-0.345	0.648	5.915123457	34.98868551	-98.40524691	-88.58981481	0.367592593	-0.216820988	-3.283950617	0.048614198	-0.411123457	0.676641975
084_RR	10	6	1	2	1	1	2	1	28	18.6	2.984	-0.19	0.792	40.28	1622.5	122.1	447.9	8.8	0	43	3.234	-0.789	-0.854	-2.624876543	6.889976867	-43.80524691	164.3101852	-1.332407407	-0.716820988	2.716049383	3.272614198	-0.855123457	-0.825358025
085_CS	9	5	1	2	1	1	1	0	22.5	15.2	2.199	-1.11	0.779	48.09	2313	35.7	127.5	10.4	1	38	-0.964	-1.95	-0.121	5.185123457	26.88550526	-130.2052469	-156.0898148	0.267592593	0.283179012	-2.283950617	-0.925385802	-2.016123457	-0.092358025
086_BB	9	5	1	2	4	1	1	0	25.4	22.8	3.192	-1.61	0.833	45.11	2034.9	5.7	189.3	10.2	1	38	-0.557	0.853	0.441	2.205123457	4.86256946	-160.2052469	-94.28981481	0.067592593	0.283179012	-2.283950617	-0.518385802	0.786876543	0.469641975
087_MP	9	5	2	2	1	1	2	0	35	26.9	4.859	0.81	0.957	40.28	1622.6	75.4	178.7	10.3	0.5	36	-0.506	1.267	-0.046	-2.624876543	6.889976867	-90.50524691	-104.8898148	0.167592593	-0.216820988	-4.283950617	-0.467385802	1.200876543	-0.017358025
088_AK	9	5	2	2	2	1	2	0	34	18.8	3.095	0.13	0.731	38.86	1510.4	151.8	763.9	10.9	1.25	39	2.787	0.398	-1.034	-4.044876543	16.36102625	-14.10524691	480.3101852	0.767592593	0.533179012	-1.283950617	2.825614198	0.331876543	-1.005358025
089_AL	9	5	2	2	1	1	1	0	38.6	21	3.746	0.77	0.753	43.19	1865.4	95.7	261.4	10	0.25	37	-1.794	2.397	1.664	0.285123457	0.081295386	-70.20524691	-22.18981481	-0.132407407	-0.466820988	-3.283950617	-1.755385802	2.330876543	1.692641975
090_JT	10	6	1	2	2	1	2	0	37.1	21	3.831	0.94	0.818	41.66	1735.3	312.9	300	10.6	1.25	36	0.169	1.061	-1.579	-1.244876543	1.549717608	146.9947531	16.41018519	0.467592593	0.533179012	-4.283950617	0.207614198	0.994876543	-1.550358025
091_GU	9	5	2	2	3	2	2	0	61	40.7	11.631	3.37	0.845	35.43	1255.5	107.1	194.3	9.5	0.75	34	-0.556	-1.275	0.013	-7.474876543	55.87377934	-58.80524691	-89.28981481	-0.632407407	0.033179012	-6.283950617	-0.517385802	-1.341123457	0.041641975
092_CL	9	5	2	2	3	1	2	0	31.2	21.3	3.386	-0.13	0.799	38.49	1481.6	22.5	77.1	9.6	2	37	3.268	-0.141	1.649	-4.414876543	19.49113489	-143.4052469	-206.4898148	-0.532407407	1.283179012	-3.283950617	3.306614198	-0.207123457	1.677641975
093_LB	10	6	2	2	2	1	2	0	27.2	17.5	2.812	-0.16	0.708	40.58	1646.4	56.8	40.7	10	1	33	-1.66	-1.917	-1.751	-2.324876543	5.405050941	-109.1052469	-242.8898148	-0.132407407	0.283179012	-7.283950617	-1.621385802	-1.983123457	-1.722358025
094_JT	10	6	1	2	3	2	2	1	58.1	29.1	7.595	3.01	0.78	38.9	1513.3	67.5	171.4	10	0	46	-1.501	-2.237	-1.48	-4.004876543	16.03903613	-98.40524691	-112.1898148	-0.132407407	-0.716820988	5.716049383	-1.462385802	-2.303123457	-1.451358025
095_AL	10	6	2	2	2	2	2	1	41.3	28.5	5.661	1.34	0.854	37.13	1378.6	64.3	66.4	10.9	1	43	0.167	-2.77	-1.447	-5.774876543	33.34919909	-101.6052469	-217.1898148	0.767592593	0.283179012	2.716049383	0.205614198	-2.836123457	-1.418358025
096_VT	10	6	1	2	2	2	2	1	58.2	31.4	7.983	2.84	0.838	36.63	1341.6	62.1	81.4	8.3	1.5	53	0.636	-3.133	-0.427	-6.274876543	39.37407563	-103.8052469	-202.1898148	-1.832407407	0.783179012	12.71604938	0.674614198	-3.199123457	-0.398358025
097_JA	8	4	2	2	1	1	2	0	24.4	23.8	3.765	0.09	0.873	37.63	1415.8	66.4	364.3	9	1	36	-1.364	1.373	0.042	-5.274876543	27.82432255	-99.50524691	80.71018519	-1.132407407	0.283179012	-4.283950617	-1.325385802	1.306876543	0.070641975
098_IK	8	4	2	2	1	2	2	0	30.5	20.7	3.759	1.08	0.921	37.97	1441.7	118.2	507.1	11	0.25	35	-0.838	1.277	1.281	-4.934876543	24.3530065	-47.70524691	223.5101852	0.867592593	-0.466820988	-5.283950617	-0.799385802	1.210876543	1.309641975
099_RJ	11	7	1	2	1	2	1	0	45.7	17.9	3.636	1.45	0.931	42.87	1838.2	354.9	445.7	10.3	0.375	33	2.583	-1.497	0.561	-0.034876543	0.001216373	188.9947531	162.1101852	0.167592593	-0.341820988	-7.283950617	2.621614198	-1.563123457	0.589641975
100_CI	11	7	1	2	1	1	1	1	36.3	16	2.695	0.07	0.876	46.55	2167	27.1	137.9	10	1	44	4.851	2.504	0.544	3.645123457	13.28692502	-138.8052469	-145.6898148	-0.132407407	0.283179012	3.716049383	4.889614198	2.437876543	0.572641975
101_LW	11	7	2	2	2	2	2	1	52.8	33	8.03	2.16	0.946	38.77	1503.4	141.1	244.6	10	1.625	48	-1.622	-1.764	1.016	-4.134876543	17.09720403	-24.80524691	-38.98981481	-0.132407407	0.908179012	7.716049383	-1.583385802	-1.830123457	1.044641975
102_PS	11	7	2	2	1	2	1	0	50.3	22.7	5.014	1.65	0.856	44.33	1965.5	172.9	575.7	8.3	1.25	37	0.157	-1.068	0.298	1.425123457	2.030976867	6.994753086	292.1101852	-1.832407407	0.533179012	-3.283950617	0.195614198	-1.134123457	0.326641975
103_LC	11	7	1	2	1	1	1	0	34	22.6	3.605	-0.52	0.823	45.11	2034.5	85.4	154.6	11.3	1	37	-2.097	-0.594	-2.296	2.205123457	4.86256946	-80.50524691	-128.9898148	1.167592593	0.283179012	-3.283950617	-2.058385802	-0.660123457	-2.267358025
104_SD	11	7	2	2	1	2	1	0	51.6	21.1	4.549	1.61	0.889	42.05	1768.4	109.6	466.8	9.6	1.25	36	-0.266	0.105	0.918	-0.854876543	0.730813904	-56.30524691	183.2101852	-0.532407407	0.533179012	-4.283950617	-0.227385802	0.038876543	0.946641975
106_DH	9	5	1	2	1	1	1	0	26.2	6.6	1.031	-0.24	0.87	43.7	1910	205.7	180	9	0.75	38	2.75	-0.505	3.407	0.795123457	0.632221312	39.79475309	-103.5898148	-1.132407407	0.033179012	-2.283950617	2.788614198	-0.571123457	3.435641975
107_MS	9	5	2	2	1	1	2	0	30	25	4.37	0.6	0.812	40.83	1667.2	251.1	1297.1	11.4	1	32	1.542	-0.771	1.015	-2.074876543	4.30511267	85.19475309	1013.510185	1.267592593	0.283179012	-8.283950617	1.580614198	-0.837123457	1.043641975
108_CT	9	5	1	2	1	2	2	0	36.2	14.6	2.845	1.55	0.857	41.7	1738.5	53.6	66.4	10.7	1	34	-1.7	-1.438	-1.58	-1.204876543	1.451727484	-112.3052469	-217.1898148	0.567592593	0.283179012	-6.283950617	-1.661385802	-1.504123457	-1.551358025
109_LA	9	5	1	2	1	1	1	0	27.3	7.3	1.133	-0.32	0.792	49.13	2413.4	81.1	666.4	10.9	0.75	34	0.049	-1.419	0.805	6.225123457	38.75216205	-84.80524691	382.8101852	0.767592593	0.033179012	-6.283950617	0.087614198	-1.485123457	0.833641975
110_JH	9	4	1	2	1	1	1	1	25.6	9.8	1.473	-0.59	0.851	45.44	2064.4	122.1	298.2	9	0.5	45	1.575	-0.296	-0.081	2.535123457	6.426850941	-43.80524691	14.61018519	-1.132407407	-0.216820988	4.716049383	1.613614198	-0.362123457	-0.052358025
111_RM	9	5	1	2	1	1	1	0	33	12.5	2.09	0.45	0.873	48.1	2313.4	177.8	605	10	0.75	35	1.943	-2.499	1.126	5.195123457	26.98930773	11.89475309	321.4101852	-0.132407407	0.033179012	-5.283950617	1.981614198	-2.565123457	1.154641975
112_CA	9	5	2	2	1	1	2	0	28.4	13.4	2.085	-0.34	0.829	40.75	1660.5	52.1	116.8	8	0	38	-0.374	-1.428	0.474	-2.154876543	4.643492916	-113.8052469	-166.7898148	-2.132407407	-0.716820988	-2.283950617	-0.335385802	-1.494123457	0.502641975
113_WP	9	5	1	2	1	1	1	1	24	13.8	2.171	-0.18	0.813	42.76	1828.5	332.1	242.3	8.9	0.75	42	5.003	-2.88	-0.185	-0.144876543	0.020989213	166.1947531	-41.28981481	-1.232407407	0.033179012	1.716049383	5.041614198	-2.946123457	-0.156358025
114_QR	9	5	1	2	1	1	1	0	28.1	31.4	4.885	-0.32	0.786	42.69	1822	215	128.6	11	0.25	35	1.114	1.218	-1.24	-0.214876543	0.046171929	49.09475309	-154.9898148	0.867592593	-0.466820988	-5.283950617	1.152614198	1.151876543	-1.211358025
116_LW	9	5	2	2	1	1	1	0	32.9	13.1	2.19	0.2	0.775	42.5	1806.2	80.4	59.7	11	0.5	37	-1.159	0.806	0.441	-0.404876543	0.163925015	-85.50524691	-223.8898148	0.867592593	-0.216820988	-3.283950617	-1.120385802	0.739876543	0.469641975
117_IM	9	5	1	2	1	1	1	0	29.2	19.6	3.315	0.5	0.836	46.38	2151.5	138.9	389.6	10.9	0.25	36	3.616	0.689	0.623	3.475123457	12.07648304	-27.00524691	106.0101852	0.767592593	-0.466820988	-4.283950617	3.654614198	0.622876543	0.651641975
119_BW	10	5	1	2	1	1	2	0	31.6	5.7	0.912	-0.14	0.833	40.17	1613.6	72.9	212.6	10.7	0.5	36	1.123	-1.384	1.432	-2.734876543	7.479549707	-93.00524691	-70.98981481	0.567592593	-0.216820988	-4.283950617	1.161614198	-1.450123457	1.460641975
120_MM	9	5	2	2	2	1	2	0	31.5	17.2	3.008	0.6	0.796	39.69	1574.9	85	51.4	10	0.25	40	0.132	-1.095	-0.524	-3.214876543	10.33543119	-80.90524691	-232.1898148	-0.132407407	-0.466820988	-0.283950617	0.170614198	-1.161123457	-0.495358025
121_RI	10	6	2	2	3	1	2	0	29.8	27.8	4.512	-0.08	0.841	39.84	1587.3	390	744.2	10.4	0.25	38	-1.676	0.114	-0.09	-3.064876543	9.393468225	224.0947531	460.6101852	0.267592593	-0.466820988	-2.283950617	-1.637385802	0.047876543	-0.061358025
122_JN	10	6	1	2	1	1	1	0	29	10	1.632	-0.03	0.76	47.56	2261.5	174.3	249.3	9.7	0.75	39	2.723	-2.409	0.527	4.655123457	21.6701744	8.394753086	-34.28981481	-0.432407407	0.033179012	-1.283950617	2.761614198	-2.475123457	0.555641975
123_BK	10	6	1	2	1	1	1	0	33.2	10.9	1.962	0.77	0.833	46.57	2169.2	54.3	1531.8	10	0.5	36	0.223	-0.087	0.539	3.665123457	13.43312995	-111.6052469	1248.210185	-0.132407407	-0.216820988	-4.283950617	0.261614198	-0.153123457	0.567641975
124_KD	9	5	1	2	1	1	1	0	42.1	11.2	2.006	0.98	0.812	43.51	1893.2	162.5	148.9	9.6	1	36	-0.607	2.108	-1.6	0.605123457	0.366174398	-3.405246914	-134.6898148	-0.532407407	0.283179012	-4.283950617	-0.568385802	2.041876543	-1.571358025
125_CM	9	5	2	2	1	1	2	1	33.3	17.7	2.994	0.49	0.795	41.82	1748.6	226.4	562.9	9.5	0.5	52	1.195	0.952	2.515	-1.084876543	1.176957114	60.49475309	279.3101852	-0.632407407	-0.216820988	11.71604938	1.233614198	0.885876543	2.543641975
126_PB	9	5	2	2	1	1	2	1	35.5	24.8	4.473	0.78	0.781	39.36	1549	82.9	312.4	10.7	1.25	43	-0.575	-1.288	-0.962	-3.544876543	12.56614971	-83.00524691	28.81018519	0.567592593	0.533179012	2.716049383	-0.536385802	-1.354123457	-0.933358025
127_OP	10	6	1	2	1	1	2	1	26.4	11.7	1.7	-1.42	0.799	38.92	1514.5	81.1	361.9	8.8	1.25	44	0.309	-0.633	-0.465	-3.984876543	15.87924106	-84.80524691	78.31018519	-1.332407407	0.533179012	3.716049383	0.347614198	-0.699123457	-0.436358025
129_MH	10	6	2	2	1	1	2	1	31.9	15	2.438	-0.09	0.782	40.08	1606.6	116.9	213.6	11.3	1	45	1.014	0.017	0.713	-2.824876543	7.979927484	-49.00524691	-69.98981481	1.167592593	0.283179012	4.716049383	1.052614198	-0.049123457	0.741641975
130_RG	9	5	1	2	1	1	1	1	28.8	18.4	2.727	-0.94	0.804	45.71	2089	106.1	286.1	11	0.5	49	1.142	-1.863	-0.131	2.805123457	7.868717608	-59.80524691	2.510185185	0.867592593	-0.216820988	8.716049383	1.180614198	-1.929123457	-0.102358025
131_AC	9	5	2	2	1	2	2	0	43	29.4	6.055	1.77	0.785	39.47	1558	43.2	100	10.9	0.25	34	0.784	-0.343	0.529	-3.434876543	11.79837687	-122.7052469	-183.5898148	0.767592593	-0.466820988	-6.283950617	0.822614198	-0.409123457	0.557641975
132_TS	10	6	1	2	1	1	2	0	29.8	19.5	3.165	-0.02	0.819	41.12	1691.1	40.7	362.9	11.4	0.75	36	-0.297	0.777	0.076	-1.784876543	3.185784275	-125.2052469	79.31018519	1.267592593	0.033179012	-4.283950617	-0.258385802	0.710876543	0.104641975
133_SI	10	6	2	2	1	2	2	1	58.1	33.6	8.449	2.47	0.918	36.78	1352.8	37.5	219.6	10.6	0.75	42	-0.511	-0.598	1.256	-6.124876543	37.51411267	-128.4052469	-63.98981481	0.467592593	0.033179012	1.716049383	-0.472385802	-0.664123457	1.284641975
134_CM	8	4	1	2	2	1	1	1	23.8	19.7	3.044	-0.27	0.823	43.37	1880.6	177.9	726.4	11	0.375	44	-0.322	0.53	1.011	0.465123457	0.21633983	11.99475309	442.8101852	0.867592593	-0.341820988	3.716049383	-0.283385802	0.463876543	1.039641975
135_AJ	9	5	2	2	1	1	2	0	31.3	16.7	2.618	-0.13	0.821	40.77	1661.9	98.6	83.6	10.7	0.5	36	-1.95	-2.253	-1.456	-2.134876543	4.557697855	-67.30524691	-199.9898148	0.567592593	-0.216820988	-4.283950617	-1.911385802	-2.319123457	-1.427358025
136_SA	8	4	2	2	1	1	2	0	35.3	22.2	3.881	0.8	0.787	39.33	1546.5	77.1	64.3	11	1.5	33	-2.174	-2.4	-1.484	-3.574876543	12.7797423	-88.80524691	-219.2898148	0.867592593	0.783179012	-7.283950617	-2.135385802	-2.466123457	-1.455358025
137_IR	9	4	1	1	2	2	2	1	45.5	31	6.995	2.77	0.981	37.38	1397.3	142.9	226.1	10.5	1.75	41	0.434	-1.49	-2.266	-5.524876543	30.52426082	-23.00524691	-57.48981481	0.367592593	1.033179012	0.716049383	0.472614198	-1.556123457	-2.237358025
138_TH	9	5	1	1	1	1	2	0	27	13	1.898	-0.94	0.89	41.24	1700.6	330.7	225.7	9.9	1.625	34	-1.477	-1.205	-1.038	-1.664876543	2.771813904	164.7947531	-57.88981481	-0.232407407	0.908179012	-6.283950617	-1.438385802	-1.271123457	-1.009358025
139_RT	9	5	1	1	3	2	1	0	38.1	10	1.874	1.47	0.893	48.43	2345.1	275.4	237.1	10.3	0.5	37	-0.503	-1.524	-0.164	5.525123457	30.52698921	109.4947531	-46.48981481	0.167592593	-0.216820988	-3.283950617	-0.464385802	-1.590123457	-0.135358025
140_PK	8	4	1	1	1	1	2	0	28.7	24.8	3.86	-0.15	0.865	39.87	1589.6	57.9	31.4	9	0.25	39	-2.139	0.123	0.537	-3.034876543	9.210475633	-108.0052469	-252.1898148	-1.132407407	-0.466820988	-1.283950617	-2.100385802	0.056876543	0.565641975
141_DK	9	5	1	1	1	1	2	1	32.8	29.3	4.713	-0.07	0.844	41.62	1732.6	6.4	106.8	10.7	0.5	49	1.988	-3.245	-0.546	-1.284876543	1.650907731	-159.5052469	-176.7898148	0.567592593	-0.216820988	8.716049383	2.026614198	-3.311123457	-0.517358025
142_JM	9	5	2	1	1	2	2	0	37.5	34	6.192	1	0.853	37.26	1388	55.7	368.6	10.5	1	35	0.317	1.414	-0.849	-5.644876543	31.86463119	-110.2052469	85.01018519	0.367592593	0.283179012	-5.283950617	0.355614198	1.347876543	-0.820358025
144_HZ	8	4	2	1	1	1	2	1	29.3	38.3	6.499	0.61	0.972	39.98	1598.1	10.7	210.4	9.6	2.25	43	1.148	-2.544	0.027	-2.924876543	8.554902793	-155.2052469	-73.18981481	-0.532407407	1.533179012	2.716049383	1.186614198	-2.610123457	0.055641975
145_LT	9	5	2	1	1	1	1	0	28.5	26	4.078	-0.16	0.847	43.02	1850.6	63.3	213.1	11.2	0.875	39	-0.842	0.333	1.327	0.115123457	0.01325341	-102.6052469	-70.48981481	1.067592593	0.158179012	-1.283950617	-0.803385802	0.266876543	1.355641975
146_IF	9	4	2	1	3	2	2	1	54.9	38.8	11.3	3.75	0.964	36.19	1309.4	32.1	43.2	9.7	1	45	1.316	-0.221	-1.206	-6.714876543	45.08956699	-133.8052469	-240.3898148	-0.432407407	0.283179012	4.716049383	1.354614198	-0.287123457	-1.177358025
147_JL	9	5	2	1	1	1	2	1	26.2	18.3	2.794	-0.44	0.911	40.17	1613.4	153.2	337.5	9.6	2.25	45	3.636	-0.136	0.179	-2.734876543	7.479549707	-12.70524691	53.91018519	-0.532407407	1.533179012	4.716049383	3.674614198	-0.202123457	0.207641975
148_AS	9	5	1	1	1	2	1	0	33.9	14.7	2.663	1.13	0.854	47.5	2255.9	246.4	141.4	10.7	0.5	39	-0.819	1.528	-0.764	4.595123457	21.11515958	80.49475309	-142.1898148	0.567592593	-0.216820988	-1.283950617	-0.780385802	1.461876543	-0.735358025
149_EZ	9	5	1	1	1	1	1	0	22.6	16.8	2.285	-1.84	0.833	45.9	2106.8	8.2	97.6	10	0.25	40	2.259	-1.935	-1.336	2.995123457	8.970764521	-157.7052469	-185.9898148	-0.132407407	-0.466820988	-0.283950617	2.297614198	-2.001123457	-1.307358025
150_YD	9	4	2	1	1	2	1	0	31.4	15.3	2.804	1.12	0.849	42.13	1774.7	335	382.5	11	0	36	0.712	2.042	-1.757	-0.774876543	0.600433657	169.0947531	98.91018519	0.867592593	-0.716820988	-4.283950617	0.750614198	1.975876543	-1.728358025
151_FL	9	5	2	1	3	2	2	0	38.3	23.8	4.553	1.18	0.892	39.17	1534.6	305.4	783.9	9.4	1	33	3.16	1.2	-0.075	-3.734876543	13.94930279	139.4947531	500.3101852	-0.732407407	0.283179012	-7.283950617	3.198614198	1.133876543	-0.046358025
153_TS	8	4	1	1	1	2	2	0	36.6	27.9	5.896	2.41	0.883	38.17	1457.3	42.9	262.5	10.4	0.25	40	-1.327	-0.636	-0.063	-4.734876543	22.41905588	-123.0052469	-21.08981481	0.267592593	-0.466820988	-0.283950617	-1.288385802	-0.702123457	-0.034358025
155_ND	8	4	2	1	1	1	2	1	22.9	35.8	5.205	-0.71	0.855	36.2	1310.4	225.4	227.6	9.5	1.25	53	-1.439	-0.181	0.358	-6.704876543	44.95536946	59.49475309	-55.98981481	-0.632407407	0.533179012	12.71604938	-1.400385802	-0.247123457	0.386641975
157_MR	9	5	1	1	1	1	1	0	27.3	5.1	0.791	-0.43	0.844	51.86	2689.8	68.2	142.1	10	0	33	-0.587	-0.697	-0.594	8.955123457	80.19423613	-97.70524691	-141.4898148	-0.132407407	-0.716820988	-7.283950617	-0.548385802	-0.763123457	-0.565358025
158_ML	11	7	2	1	1	1	1	0	36.3	20.4	3.291	-0.44	0.8	44.3	1962.6	74.6	221.4	9.5	2.25	37	-0.688	-1.836	-1.545	1.395123457	1.94636946	-91.30524691	-62.18981481	-0.632407407	1.533179012	-3.283950617	-0.649385802	-1.902123457	-1.516358025
160_MB	11	7	1	1	1	1	1	0	31.4	23.2	3.749	-0.32	0.924	47.8	2285.1	181.1	424.6	10.6	1	40	-0.713	3.568	-1.068	4.895123457	23.96223366	15.19475309	141.0101852	0.467592593	0.283179012	-0.283950617	-0.674385802	3.501876543	-1.039358025
161_BS	11	7	1	1	1	1	1	0	31.1	20.3	3.176	-0.7	0.925	48.07	2310.3	196.1	162.9	9.7	0.75	40	-0.634	2.195	-0.6	5.165123457	26.67850032	30.19475309	-120.6898148	-0.432407407	0.033179012	-0.283950617	-0.595385802	2.128876543	-0.571358025
163_CB	10	6	1	1	1	1	2	0	30.8	33.4	5.645	0.27	0.902	37.46	1403.1	129.6	165.3	10	0	38	-2.396	-0.143	-1.517	-5.444876543	29.64668057	-36.30524691	-118.2898148	-0.132407407	-0.716820988	-2.283950617	-2.357385802	-0.209123457	-1.488358025
164_FH	11	7	1	1	1	2	1	1	40.8	32.8	6.526	1.38	0.841	44.31	1963.5	167.9	203.2	9.7	0.25	43	0.09	-0.499	-1.367	1.405123457	1.974371929	1.994753086	-80.38981481	-0.432407407	-0.466820988	2.716049383	0.128614198	-0.565123457	-1.338358025
167_CM	10	6	2	1	2	1	2	0	30.2	33.3	4.987	-0.89	0.827	38.92	1514.4	133.9	574.3	10	0.75	38	0.069	-1.309	1.091	-3.984876543	15.87924106	-32.00524691	290.7101852	-0.132407407	0.033179012	-2.283950617	0.107614198	-1.375123457	1.119641975
168_JO	9	5	2	1	1	1	1	0	31.3	21.7	3.276	-0.68	0.799	43.5	1892.6	229.3	107.1	10	0.25	34	-1.429	-1.002	-0.034	0.595123457	0.354171929	63.39475309	-176.4898148	-0.132407407	-0.466820988	-6.283950617	-1.390385802	-1.068123457	-0.005358025
169_JA	10	6	2	1	4	1	2	0	30.1	27.6	4.362	-0.52	0.901	38.31	1467.6	63.9	267.5	10.1	0.5	36	-2.115	-0.239	-0.37	-4.594876543	21.11289045	-102.0052469	-16.08981481	-0.032407407	-0.216820988	-4.283950617	-2.076385802	-0.305123457	-0.341358025
171_LP	11	7	2	1	4	2	2	1	57	74.9	16.887	1.83	0.841	29.12	847.9	248.6	116.1	9.6	3	47	11.528	3.673	-1.575	-13.78487654	190.0228213	82.69475309	-167.4898148	-0.532407407	2.283179012	6.716049383	11.5666142	3.606876543	-1.546358025
174_AP	11	7	2	1	1	1	2	1	29.2	13.4	2.031	-1.2	0.826	41.7	1738.6	347.9	513.2	8.7	1.125	41	-1.322	1.245	0.931	-1.204876543	1.451727484	181.9947531	229.6101852	-1.432407407	0.408179012	0.716049383	-1.283385802	1.178876543	0.959641975
175_LT	11	7	1	1	3	2	2	0	51.4	28.8	6.45	1.96	0.878	37.25	1387.7	142.1	218.1	10	1	35	-0.297	-2.105	-0.4	-5.654876543	31.97762872	-23.80524691	-65.48981481	-0.132407407	0.283179012	-5.283950617	-0.258385802	-2.171123457	-0.371358025
176_EI	10	6	2	1	1	1	2	0	35.3	28.3	5.17	0.61	0.931	36.53	1334.6	122.1	121.4	9.9	1.25	33	3.589	2.624	-4.641	-6.374876543	40.63905094	-43.80524691	-162.1898148	-0.232407407	0.533179012	-7.283950617	3.627614198	2.557876543	-4.612358025
177_WP	10	6	1	1	1	1	1	1	35.5	20.8	3.773	0.88	0.868	51.2	2621.2	226.1	199.6	10.3	1.5	44	0.803	2.403	-0.904	8.295123457	68.80907316	60.19475309	-83.98981481	0.167592593	0.783179012	3.716049383	0.841614198	2.336876543	-0.875358025
180_MH	11	7	2	1	1	1	2	0	41.5	35.4	6.817	0.75	0.811	40.19	1615.6	34.3	54.3	9	1	34	-0.097	-2.199	0.481	-2.714876543	7.370554645	-131.6052469	-229.2898148	-1.132407407	0.283179012	-6.283950617	-0.058385802	-2.265123457	0.509641975
181_NM	11	7	1	1	3	2	2	1	78.8	43.1	14.895	4.26	0.968	31.77	1009.6	49.3	423.8	7.3	1.25	49	2.729	-2.932	0.468	-11.13487654	123.9854756	-116.6052469	140.2101852	-2.832407407	0.533179012	8.716049383	2.767614198	-2.998123457	0.496641975
182_ES	11	7	1	1	1	2	1	1	37.2	27.2	5.36	1.29	0.91	45.26	2048.8	267.1	145.7	8.7	0.25	43	-1.325	-1.037	-0.359	2.355123457	5.546606497	101.1947531	-137.8898148	-1.432407407	-0.466820988	2.716049383	-1.286385802	-1.103123457	-0.330358025
183_DP	10	6	2	1	1	2	2	0	40.2	50.5	10.026	1.36	0.945	34.19	1168.8	46.4	288.4	8.7	0.625	40	-0.963	-0.026	-0.654	-8.714876543	75.94907316	-119.5052469	4.810185185	-1.432407407	-0.091820988	-0.283950617	-0.924385802	-0.092123457	-0.625358025
184_SS	10	6	2	1	1	1	2	1	34.2	31.9	5.813	0.66	0.906	38.7	1497.7	125.7	238.9	10.1	0.75	51	-0.662	-1.801	0.185	-4.204876543	17.68098674	-40.20524691	-44.68981481	-0.032407407	0.033179012	10.71604938	-0.623385802	-1.867123457	0.213641975
185_AM	11	7	1	1	1	1	1	0	37.1	28	5.33	0.98	0.899	42.86	1837	332.1	417.9	10	0.75	39	-1.472	1.995	-0.927	-0.044876543	0.002013904	166.1947531	134.3101852	-0.132407407	0.033179012	-1.283950617	-1.433385802	1.928876543	-0.898358025
186_JR	11	7	2	1	1	2	2	0	45.6	38.8	9.538	2.07	0.931	35.53	1262.6	17.1	275.4	10	0.75	33	-1.541	-0.251	0.589	-7.374876543	54.38880403	-148.8052469	-8.189814815	-0.132407407	0.033179012	-7.283950617	-1.502385802	-0.317123457	0.617641975
187_SG	11	7	2	1	1	1	2	1	32.7	19	3.389	0.26	0.939	39.73	1578.6	82.5	166.6	9.8	0.5	44	-0.773	0.254	-0.409	-3.174876543	10.07984106	-83.40524691	-116.9898148	-0.332407407	-0.216820988	3.716049383	-0.734385802	0.187876543	-0.380358025
188_TT	10	6	1	2	3	2	2	0	44.2	19.7	4.513	2.27	0.926	39.31	1545.1	267.9	417.9	10.4	1	35	1.582	-0.444	1.843	-3.594876543	12.92313736	101.9947531	134.3101852	0.267592593	0.283179012	-5.283950617	1.620614198	-0.510123457	1.871641975
189_KS	10	6	2	2	1	1	2	1	29.9	30.8	5.206	0.21	0.895	39.42	1554.3	35.3	292.9	10.5	1.25	46	-0.591	-0.434	0.754	-3.484876543	12.14436452	-130.6052469	9.310185185	0.367592593	0.533179012	5.716049383	-0.552385802	-0.500123457	0.782641975
190_MP	8	4	1	2	2	1	1	1	30.7	17.9	2.997	0.57	0.906	43.39	1882.8	9.6	162.9	11	0	47	-1.573	-0.94	-0.119	0.485123457	0.235344768	-156.3052469	-120.6898148	0.867592593	-0.716820988	6.716049383	-1.534385802	-1.006123457	-0.090358025
191_BM	9	5	2	2	1	1	1	1	27.4	16.4	2.659	0.1	0.906	45.4	2060.9	104.3	308.6	10.1	1.125	43	-0.445	0.812	1.593	2.495123457	6.225641065	-61.60524691	25.01018519	-0.032407407	0.408179012	2.716049383	-0.406385802	0.745876543	1.621641975
192_LB	10	6	2	2	1	2	1	1	32.7	26.9	5.278	1.2	0.917	42.71	1824.1	289.3	154.3	9.4	2	50	0.609	1.224	-1.101	-0.194876543	0.037976867	123.3947531	-129.2898148	-0.732407407	1.283179012	9.716049383	0.647614198	1.157876543	-1.072358025
193_IL	8	4	2	2	1	1	1	1	34.9	21.5	3.614	0.51	0.804	42.72	1825.2	416.8	164.3	11.6	0	42	-0.563	0.752	0.149	-0.184876543	0.034179336	250.8947531	-119.2898148	1.467592593	-0.716820988	1.716049383	-0.524385802	0.685876543	0.177641975
194_LM	10	6	1	2	1	1	1	0	29.8	10.4	1.711	-0.11	0.848	48.87	2387.9	600	262.5	10.6	0.5	38	-1.7	-0.781	-1.301	5.965123457	35.58269785	434.0947531	-21.08981481	0.467592593	-0.216820988	-2.283950617	-1.661385802	-0.847123457	-1.272358025
195_GL	10	6	2	2	1	1	1	1	34.1	7	1.153	-0.19	0.841	47.67	2272	298.9	129.3	8.6	0	52	-0.298	0.869	-0.977	4.765123457	22.70640156	132.9947531	-154.2898148	-1.532407407	-0.716820988	11.71604938	-0.259385802	0.802876543	-0.948358025
196_TK	10	6	2	2	1	1	2	1	33.9	13.3	2.115	-0.49	0.878	41.16	1693.7	213.6	55.7	9.7	1.25	43	0.322	0.567	-1.236	-1.744876543	3.044594151	47.69475309	-227.8898148	-0.432407407	0.533179012	2.716049383	0.360614198	0.500876543	-1.207358025
197_ML	10	6	2	2	1	1	2	0	27.8	20.1	2.807	-1.51	0.798	39	1521.3	88.2	666.1	10	0	39	-2.242	0.951	-0.901	-3.904876543	15.24806082	-77.70524691	382.5101852	-0.132407407	-0.716820988	-1.283950617	-2.203385802	0.884876543	-0.872358025
198_EG	9	5	2	2	1	2	2	1	34	31.2	5.821	1.12	0.859	37.32	1392.8	106.4	203.6	10	1.125	43	-0.117	-0.558	-0.725	-5.584876543	31.190846	-59.50524691	-79.98981481	-0.132407407	0.408179012	2.716049383	-0.078385802	-0.624123457	-0.696358025
199_TM	10	6	1	2	1	1	1	1	29.2	20.5	2.994	-1.14	0.824	45.45	2065.5	3.6	880	10.9	0.75	42	0.077	-1.415	0.927	2.545123457	6.47765341	-162.3052469	596.4101852	0.767592593	0.033179012	1.716049383	0.115614198	-1.481123457	0.955641975
200_SL	10	6	1	2	1	1	1	1	32.1	12.8	1.909	-0.94	0.875	44.04	1939.2	102.9	498.9	9	-0.5	44	-0.783	2.829	2.422	1.135123457	1.288505262	-63.00524691	215.3101852	-1.132407407	-1.216820988	3.716049383	-0.744385802	2.762876543	2.450641975
201_ES	10	6	2	2	1	1	1	0	31.7	14.5	2.456	0.04	0.822	46.34	2147.7	165	163.6	9.3	0.5	37	0.395	2.909	2.679	3.435123457	11.80007316	-0.905246914	-119.9898148	-0.832407407	-0.216820988	-3.283950617	0.433614198	2.842876543	2.707641975
202_GB	8	4	1	2	1	1	1	0	24.9	8.4	1.255	-0.61	0.897	52.26	2731.6	168.6	178.6	10.4	0.75	34	-0.123	2.161	-0.134	9.355123457	87.51833489	2.694753086	-104.9898148	0.267592593	0.033179012	-6.283950617	-0.084385802	2.094876543	-0.105358025
203_TB	8	4	1	2	1	1	1	0	23.8	8	1.151	-1.05	0.902	46.76	2186.1	193.9	208.7	10.4	0.75	33	-1.004	1.417	0.014	3.855123457	14.86197687	27.99475309	-74.88981481	0.267592593	0.033179012	-7.283950617	-0.965385802	1.350876543	0.042641975
204_BC	10	6	2	2	1	1	1	0	37.7	13.5	2.51	0.91	0.759	46.79	2189.5	135	481.1	10.9	0.75	39	-1.192	1.659	1.38	3.885123457	15.09418427	-30.90524691	197.5101852	0.767592593	0.033179012	-1.283950617	-1.153385802	1.592876543	1.408641975
205_KK	10	6	2	2	1	1	1	1	36.7	16.7	2.779	-0.08	0.757	44.73	2000.8	190.7	147.1	10.3	1.375	43	-0.663	0.701	-1.657	1.825123457	3.331075633	24.79475309	-136.4898148	0.167592593	0.658179012	2.716049383	-0.624385802	0.634876543	-1.628358025
207_LS	9	5	2	2	1	2	2	0	41.4	29.5	6.134	1.7	0.84	38.53	1484.5	385.4	734.3	11.4	0.25	36	-0.319	-1.075	0.115	-4.374876543	19.13954477	219.4947531	450.7101852	1.267592593	-0.466820988	-4.283950617	-0.280385802	-1.141123457	0.143641975
208_BO	10	6	2	2	1	1	1	0	32	17.5	3.091	0.36	0.859	42.22	1782.1	124.3	173.9	8.6	0.5	40	-0.409	-1.003	0.671	-0.684876543	0.469055879	-41.60524691	-109.6898148	-1.532407407	-0.216820988	-0.283950617	-0.370385802	-1.069123457	0.699641975
210_ET	11	7	2	2	2	2	1	1	43.8	24.7	5.52	1.78	0.847	42.82	1833.9	127.5	282.1	10	0.5	50	-0.867	0.718	-0.434	-0.084876543	0.007204028	-38.40524691	-1.489814815	-0.132407407	-0.216820988	9.716049383	-0.828385802	0.651876543	-0.405358025
211_CW	10	6	2	2	1	1	2	1	27.4	12.8	1.777	-1.67	0.846	41.95	1760.1	95	457.1	8.5	1.25	42	-0.981	1.084	1.664	-0.954876543	0.911789213	-70.90524691	173.5101852	-1.632407407	0.533179012	1.716049383	-0.942385802	1.017876543	1.692641975
212_CW	9	5	2	2	1	1	2	1	31.1	30.5	5.128	0.27	0.865	38.57	1487.5	112.1	457.1	10	0.75	41	-2.17	0.144	-0.27	-4.334876543	18.79115464	-53.80524691	173.5101852	-0.132407407	0.033179012	0.716049383	-2.131385802	0.077876543	-0.241358025
213_AP	9	5	2	2	1	1	1	0	34.3	16.7	2.845	0.44	0.781	45.24	2046.8	86.1	115.4	9.9	0.25	35	0.958	5.64	4.395	2.335123457	5.452801558	-79.80524691	-168.1898148	-0.232407407	-0.466820988	-5.283950617	0.996614198	5.573876543	4.423641975
214_PB	10	6	2	2	1	2	2	0	36.8	28.3	5.672	1.27	0.861	37.68	1419.8	141.4	107.5	12	2	33	-1.672	1.969	-0.635	-5.224876543	27.29933489	-24.50524691	-176.0898148	1.867592593	1.283179012	-7.283950617	-1.633385802	1.902876543	-0.606358025
215_SM	10	6	2	2	1	1	1	1	33.2	19	3.021	-0.49	0.733	45.91	2107.8	219.3	352.1	9.6	0.75	42	-0.816	2.662	-0.255	3.005123457	9.030766991	53.39475309	68.51018519	-0.532407407	0.033179012	1.716049383	-0.777385802	2.595876543	-0.226358025
216_NW	10	6	2	2	1	1	1	0	34.4	12.8	2.024	-0.42	0.79	43.21	1867.4	64.3	424.6	10	0.25	39	-0.625	-0.775	0.342	0.305123457	0.093100324	-101.6052469	141.0101852	-0.132407407	-0.466820988	-1.283950617	-0.586385802	-0.841123457	0.370641975
217_MW	9	5	2	2	2	2	2	0	33.2	34.3	7.005	1.59	0.806	36.42	1326.7	400.7	305.4	10.1	0.375	35	-1.297	-0.764	-1.038	-6.484876543	42.05362378	234.7947531	21.81018519	-0.032407407	-0.341820988	-5.283950617	-1.258385802	-0.830123457	-1.009358025
218_TC	9	5	2	2	1	1	2	0	31.1	18.3	2.67	-0.89	0.816	39.59	1567.7	38.4	234.6	10	0.75	37	-2.319	-0.638	-1.24	-3.314876543	10.9884065	-127.5052469	-48.98981481	-0.132407407	0.033179012	-3.283950617	-2.280385802	-0.704123457	-1.211358025
219_RD	10	6	2	2	1	1	1	0	32.4	5.9	0.975	-0.09	0.854	49.4	2440.5	124.9	167.9	10.5	1.75	38	-2.259	0.389	-0.292	6.495123457	42.18662872	-41.00524691	-115.6898148	0.367592593	1.033179012	-2.283950617	-2.220385802	0.322876543	-0.263358025
221_AW	9	5	2	2	1	1	1	1	29	13.1	2.024	-0.46	0.786	43.94	1930.7	139.4	165	11.2	1.125	50	-0.563	2.476	0.331	1.035123457	1.071480571	-26.50524691	-118.5898148	1.067592593	0.408179012	9.716049383	-0.524385802	2.409876543	0.359641975
222_AS	10	6	1	2	1	1	1	0	36.4	14.7	2.545	0.42	0.91	46.59	2170.7	138.2	187.1	10	0	34	-0.314	-0.193	-0.33	3.685123457	13.58013489	-27.70524691	-96.48981481	-0.132407407	-0.716820988	-6.283950617	-0.275385802	-0.259123457	-0.301358025
223_TR	9	5	2	2	1	1	2	0	32.4	15.3	2.618	0.41	0.855	41.61	1731	26.4	158.6	10	0.75	35	-1.392	-2.016	-0.186	-1.294876543	1.676705262	-139.5052469	-124.9898148	-0.132407407	0.033179012	-5.283950617	-1.353385802	-2.082123457	-0.157358025
224_BA	11	7	1	2	1	1	1	0	39.1	10.7	1.667	-0.71	0.765	54.29	2947.5	111.1	114.3	9	0.75	38	-0.25	1.283	1.281	11.38512346	129.6210361	-54.80524691	-169.2898148	-1.132407407	0.033179012	-2.283950617	-0.211385802	1.216876543	1.309641975
225_HC	9	5	2	2	1	1	2	0	27.6	17.1	2.515	-0.86	0.797	41.36	1710.4	58.2	135.7	9.7	0.25	34	0.052	1.064	-1.633	-1.544876543	2.386643534	-107.7052469	-147.8898148	-0.432407407	-0.466820988	-6.283950617	0.090614198	0.997876543	-1.604358025
226_MW	8	4	1	2	1	1	1	0	29.3	11.7	1.749	-0.62	0.791	51.83	2686.3	235.4	692.9	11.3	0.5	35	-1.121	1.829	-0.681	8.925123457	79.65782872	69.49475309	409.3101852	1.167592593	-0.216820988	-5.283950617	-1.082385802	1.762876543	-0.652358025
227_LS	9	5	1	2	1	2	1	0	40.8	22.2	4.135	1.23	0.85	43.09	1856.8	132.5	172.8	11	0	36	0.077	2.366	1.339	0.185123457	0.034270694	-33.40524691	-110.7898148	0.867592593	-0.716820988	-4.283950617	0.115614198	2.299876543	1.367641975
228_LP	10	6	2	2	1	2	2	0	46.3	26.6	5.373	1.4	0.819	38.12	1452.8	128.2	47.5	10	0.25	34	-0.849	3.228	-0.879	-4.784876543	22.89504353	-37.70524691	-236.0898148	-0.132407407	-0.466820988	-6.283950617	-0.810385802	3.161876543	-0.850358025
229_SB	10	6	2	2	1	1	1	0	37.1	13.7	2.174	-0.46	0.81	47.27	2234.7	250.4	104.1	11	0	35	-1.225	2.156	-2.181	4.365123457	19.05430279	84.49475309	-179.4898148	0.867592593	-0.716820988	-5.283950617	-1.186385802	2.089876543	-2.152358025
232_CL	9	5	1	2	1	1	1	0	32.1	9.7	1.461	-0.69	0.819	48.99	2400.5	372.9	180.8	11.7	0.25	37	-0.475	1.188	-0.407	6.085123457	37.02872748	206.9947531	-102.7898148	1.567592593	-0.466820988	-3.283950617	-0.436385802	1.121876543	-0.378358025
233_TB	8	4	1	2	1	1	1	0	24.8	8.5	1.174	-1.57	0.766	44.65	1993.9	145.7	247.5	11	0	39	-1.616	1.446	-1.259	1.745123457	3.045455879	-20.20524691	-36.08981481	0.867592593	-0.716820988	-1.283950617	-1.577385802	1.379876543	-1.230358025
235_OW	9	5	1	2	1	1	1	0	25.4	2.4	0.362	-0.71	0.813	54.89	3013.2	86.7	78.6	10.7	0.25	35	-1.969	2.219	0.899	11.98512346	143.6431843	-79.20524691	-204.9898148	0.567592593	-0.466820988	-5.283950617	-1.930385802	2.152876543	0.927641975
236_QP	10	6	1	2	2	2	1	0	42.3	16.3	3.139	1.31	0.839	47.1	2218.1	121.1	213.2	11.5	0	39	-1.499	-0.489	-0.977	4.195123457	17.59906082	-44.80524691	-70.38981481	1.367592593	-0.716820988	-1.283950617	-1.460385802	-0.555123457	-0.948358025
238_CR	10	6	1	2	1	1	1	0	32	6.2	0.983	-0.28	0.808	43.61	1902.1	86.4	45.7	9	0.25	39	0.052	-0.178	0.297	0.705123457	0.497199089	-79.50524691	-237.8898148	-1.132407407	-0.466820988	-1.283950617	0.090614198	-0.244123457	0.325641975
239_ZM	10	6	2	2	1	2	2	0	39.9	31	6.787	1.95	0.775	37.12	1377.7	57.5	266.4	10.6	0.25	37	-0.744	-0.4	-0.044	-5.784876543	33.46479662	-108.4052469	-17.18981481	0.467592593	-0.466820988	-3.283950617	-0.705385802	-0.466123457	-0.015358025
240_JL	9	5	1	2	1	1	2	1	29.1	18.2	2.885	-0.16	0.72	41.7	1739.1	72.9	276.4	10.4	0.25	41	-1.105	0.197	0.819	-1.204876543	1.451727484	-93.00524691	-7.189814815	0.267592593	-0.466820988	0.716049383	-1.066385802	0.130876543	0.847641975
242_FP	9	5	2	2	1	1	1	1	25.4	18.1	2.639	-0.86	0.835	42.4	1797.5	158.9	186.1	10.4	0.5	47	-1.304	2.612	1.337	-0.504876543	0.254900324	-7.005246914	-97.48981481	0.267592593	-0.216820988	6.716049383	-1.265385802	2.545876543	1.365641975
243_PL	11	7	1	2	1	1	1	1	41.5	13.3	2.129	-0.56	0.856	44.66	1994.7	318.6	162.5	10.7	0	49	-0.014	0.895	1.232	1.755123457	3.080458349	152.6947531	-121.0898148	0.567592593	-0.716820988	8.716049383	0.024614198	0.828876543	1.260641975
244_OL	10	6	1	2	1	1	2	1	35.3	13.9	2.54	0.98	0.809	41.32	1707.5	95	160.7	10.9	0.25	56	-0.552	0.718	0.277	-1.584876543	2.511833657	-70.90524691	-122.8898148	0.767592593	-0.466820988	15.71604938	-0.513385802	0.651876543	0.305641975
245_WT	8	4	1	2	2	1	1	1	25.2	11.5	1.741	-0.46	0.83	53.88	2902.9	84.6	234.3	10	0.625	44	0.339	-1.283	0.512	10.97512346	120.4533349	-81.30524691	-49.28981481	-0.132407407	-0.091820988	3.716049383	0.377614198	-1.349123457	0.540641975
246_JT	10	6	1	2	1	2	1	0	36.5	11.8	2.262	1.36	0.855	48.39	2341.2	97.1	101.4	10	0.5	35	1.618	2.756	0.713	5.485123457	30.08657934	-68.80524691	-182.1898148	-0.132407407	-0.216820988	-5.283950617	1.656614198	2.689876543	0.741641975
247_SP	11	7	2	2	1	2	1	0	46.7	4.6	0.942	1.12	0.845	48.47	2349.1	351.9	228.6	10.9	1.25	38	-0.098	-0.152	-0.667	5.565123457	30.97059909	185.9947531	-54.98981481	0.767592593	0.533179012	-2.283950617	-0.059385802	-0.218123457	-0.638358025
248_LB	11	7	2	2	1	1	1	0	38.8	17.2	2.958	-0.16	0.763	45.1	2033.9	392.5	213.8	10.6	0.75	37	-1.103	2.925	0.253	2.195123457	4.818566991	226.5947531	-69.78981481	0.467592593	0.033179012	-3.283950617	-1.064385802	2.858876543	0.281641975
249_JR	12	7	2	2	1	2	1	1	36.5	5.8	1.615	2.58	0.761	47.58	2263.8	141.4	138.2	10	1	41	0.439	1.064	0.669	4.675123457	21.85677934	-24.50524691	-145.3898148	-0.132407407	0.283179012	0.716049383	0.477614198	0.997876543	0.697641975
250_CM	12	7	2	2	1	1	1	0	37.5	12.7	2.265	-0.04	0.904	43.17	1863.4	79.6	389.3	8.4	0	35	-1.787	-0.569	-1.437	0.265123457	0.070290447	-86.30524691	105.7101852	-1.732407407	-0.716820988	-5.283950617	-1.748385802	-0.635123457	-1.408358025
251_SR	12	7	2	2	1	1	1	0	42.3	12.9	2.316	0.01	0.838	43.13	1860.4	91.1	282.9	10	0.625	40	-0.557	-0.203	0.313	0.225123457	0.050680571	-74.80524691	-0.689814815	-0.132407407	-0.091820988	-0.283950617	-0.518385802	-0.269123457	0.341641975
252_BS	8	4	1	1	1	1	2	1	25.6	7.8	1.088	-1.45	0.814	41.36	1710.4	148.6	191.8	9.8	1.375	50	1.058	-0.779	2.371	-1.544876543	2.386643534	-17.30524691	-91.78981481	-0.332407407	0.658179012	9.716049383	1.096614198	-0.845123457	2.399641975
254_NA	10	6	1	1	1	1	1	0	36	11.4	2.064	0.77	0.75	45.34	2055.5	119.7	39.4	11	0.625	35	-1.323	1.037	-0.17	2.435123457	5.92982625	-46.20524691	-244.1898148	0.867592593	-0.091820988	-5.283950617	-1.284385802	0.970876543	-0.141358025
255_LM	9	5	1	1	1	1	2	1	33.4	23	4.034	0.84	0.785	39.16	1533.5	596.4	191.8	9	0	51	0.864	-0.563	-0.837	-3.744876543	14.02410032	430.4947531	-91.78981481	-1.132407407	-0.716820988	10.71604938	0.902614198	-0.629123457	-0.808358025
256_BA	8	4	1	1	1	1	1	0	21.8	17.4	2.389	-1.58	0.871	50.24	2524.2	183.9	127.5	11	0.25	33	-0.819	1.926	-0.764	7.335123457	53.80403613	17.99475309	-156.0898148	0.867592593	-0.466820988	-7.283950617	-0.780385802	1.859876543	-0.735358025
257_MA	8	4	2	1	1	1	2	0	26	25.8	4.225	0.37	0.843	40.66	1653.3	166.4	87.6	11	0	35	-1.443	1.873	-0.846	-2.244876543	5.039470694	0.494753086	-195.9898148	0.867592593	-0.716820988	-5.283950617	-1.404385802	1.806876543	-0.817358025
258_JC	9	5	1	1	1	1	2	1	29.5	21	3.45	0.19	0.859	40.13	1610.4	473.2	186.4	10.5	0.75	43	0.846	-2.054	0.979	-2.774876543	7.69993983	307.2947531	-97.18981481	0.367592593	0.033179012	2.716049383	0.884614198	-2.120123457	1.007641975
259_CM	10	6	1	1	1	1	1	0	30.1	14.5	2.246	-0.51	0.779	50.25	2525.1	340.7	229.3	10.1	1.5	40	1.511	0.069	-2.123	7.345123457	53.9508386	174.7947531	-54.28981481	-0.032407407	0.783179012	-0.283950617	1.549614198	0.002876543	-2.094358025
260_JR	10	6	1	1	3	1	1	0	32.5	7.8	1.197	-0.59	0.717	50.39	2538.7	670.7	277.1	10	0.75	35	-0.469	0.288	-0.136	7.485123457	56.02707316	504.7947531	-6.489814815	-0.132407407	0.033179012	-5.283950617	-0.430385802	0.221876543	-0.107358025
264_AB	8	4	2	1	1	1	1	1	30.5	10.8	1.755	0.24	0.861	49.11	2411.6	35.7	81.1	10.6	0.75	41	-1.402	1.471	-0.72	6.205123457	38.50355711	-130.2052469	-202.4898148	0.467592593	0.033179012	0.716049383	-1.363385802	1.404876543	-0.691358025
265_LF	8	4	2	1	1	1	2	0	27.2	18.4	2.916	0.04	0.718	40.24	1619.5	37.1	107.5	11	0.125	34	-0.483	0.263	0.561	-2.664876543	7.101566991	-128.8052469	-176.0898148	0.867592593	-0.591820988	-6.283950617	-0.444385802	0.196876543	0.589641975
267_MC	10	5	2	1	1	1	1	0	22.5	20.9	3.01	-1.15	0.833	42.71	1824.2	122.1	180	10.6	0.875	40	0.107	-0.767	-0.164	-0.194876543	0.037976867	-43.80524691	-103.5898148	0.467592593	0.158179012	-0.283950617	0.145614198	-0.833123457	-0.135358025
268_CJ	11	6	1	1	1	2	2	0	38.8	23.7	4.497	1.07	0.872	39.83	1586.3	79.3	285.7	9.9	0.25	37	-0.737	-2.478	0.745	-3.074876543	9.454865756	-86.60524691	2.110185185	-0.232407407	-0.466820988	-3.283950617	-0.698385802	-2.544123457	0.773641975
269_SB	8	4	2	1	1	2	2	0	35.9	37.3	7.293	1.66	0.759	36.26	1314.8	101.8	171.1	10.3	0.25	35	-0.492	-0.346	0.67	-6.644876543	44.15438427	-64.10524691	-112.4898148	0.167592593	-0.466820988	-5.283950617	-0.453385802	-0.412123457	0.698641975
270_JC	11	7	1	1	1	1	1	0	36.6	10.7	1.876	0.32	0.86	51.31	2632.6	165	167.1	9.3	0.5	33	-0.947	-0.713	2.235	8.405123457	70.64610032	-0.905246914	-116.4898148	-0.832407407	-0.216820988	-7.283950617	-0.908385802	-0.779123457	2.263641975
271_EM	10	6	2	1	1	2	2	1	42.8	25.9	5.251	1.31	0.873	38.25	1463	534.6	883.9	10.3	1	43	-0.911	1.288	1.401	-4.654876543	21.66787563	368.6947531	600.3101852	0.167592593	0.283179012	2.716049383	-0.872385802	1.221876543	1.429641975
273_CM	9	5	2	1	1	2	2	1	38.5	34.5	6.875	1.64	0.88	37.24	1386.5	91.1	440	9.4	0.5	52	1.348	0.288	2.344	-5.664876543	32.09082625	-74.80524691	156.4101852	-0.732407407	-0.216820988	11.71604938	1.386614198	0.221876543	2.372641975
274_ME	8	4	2	1	1	2	2	1	37.8	26.7	5.377	1.85	0.76	38.31	1467.5	88.6	193.6	9.7	0.5	56	-1.782	-0.715	-1.234	-4.594876543	21.11289045	-77.30524691	-89.98981481	-0.432407407	-0.216820988	15.71604938	-1.743385802	-0.781123457	-1.205358025
275_DT	11	7	1	1	2	2	2	0	54.5	27.2	6.588	2.32	0.894	35.66	1272	395.7	127.6	11	-0.75	40	-1.793	-2.428	-0.197	-7.244876543	52.48823613	229.7947531	-155.9898148	0.867592593	-1.466820988	-0.283950617	-1.754385802	-2.494123457	-0.168358025
276_MI	10	6	2	1	3	2	2	0	51	32.5	8.049	2.45	0.787	37.04	1372.1	92.1	152.9	11.4	1.125	34	-0.907	-0.502	0.642	-5.864876543	34.39677687	-73.80524691	-130.6898148	1.267592593	0.408179012	-6.283950617	-0.868385802	-0.568123457	0.670641975
277_AS	9	4	2	1	2	1	2	1	27.9	19	3.089	0.2	0.832	39.31	1545.7	77.9	82.1	9.9	0.5	51	-1.412	-0.402	0.358	-3.594876543	12.92313736	-88.00524691	-201.4898148	-0.232407407	-0.216820988	10.71604938	-1.373385802	-0.468123457	0.386641975
278_KB	9	5	1	1	1	2	2	1	49	43.5	12.326	3.9	1.011	33.61	1129.7	22.1	321.4	11.6	1.25	41	0.83	-0.078	0.858	-9.294876543	86.39472995	-143.8052469	37.81018519	1.467592593	0.533179012	0.716049383	0.868614198	-0.144123457	0.886641975
279_MD	9	5	2	1	1	1	1	0	30.1	15.4	2.62	0.55	0.719	45.86	2102.7	85.7	250.4	10	0.75	39	0.721	0.369	1.798	2.955123457	8.732754645	-80.20524691	-33.18981481	-0.132407407	0.033179012	-1.283950617	0.759614198	0.302876543	1.826641975
280_RD	9	5	1	1	1	1	1	0	29.5	17.6	2.913	0.21	0.85	51.07	2607.8	266.6	199.3	11	1	39	0.077	1.22	-1.428	8.165123457	66.66924106	100.6947531	-84.28981481	0.867592593	0.283179012	-1.283950617	0.115614198	1.153876543	-1.399358025
281_AC	9	5	1	1	1	1	1	0	26.1	8.8	1.26	-1.3	0.833	52.33	2737.9	109.6	233.9	10	0.25	35	2.167	-0.347	0.029	9.425123457	88.83295218	-56.30524691	-49.68981481	-0.132407407	-0.466820988	-5.283950617	2.205614198	-0.413123457	0.057641975
282_ZL	11	7	2	1	1	1	1	0	26.6	8.5	1.162	-2.08	0.83	51.4	2642.4	108.1	90.5	10	0.125	40	-0.654	0.797	2.883	8.495123457	72.16712255	-57.80524691	-193.0898148	-0.132407407	-0.591820988	-0.283950617	-0.615385802	0.730876543	2.911641975
283_CL	8	4	2	1	1	1	1	0	23.7	12.9	1.852	-0.87	0.832	46.47	2159.1	121.4	201.4	10	0.25	35	-1.375	1.96	-0.366	3.565123457	12.71010526	-44.50524691	-82.18981481	-0.132407407	-0.466820988	-5.283950617	-1.336385802	1.893876543	-0.337358025
284_KL	11	7	1	1	1	1	1	0	31.9	20.6	3.401	-0.16	0.853	50.89	2590	170.7	179.6	10	0.25	35	-0.9	0.286	1.023	7.985123457	63.76219662	4.794753086	-103.9898148	-0.132407407	-0.466820988	-5.283950617	-0.861385802	0.219876543	1.051641975
285_CB	9	5	2	1	1	1	1	0	36	16.7	2.82	0.29	0.851	46.73	2183.2	110.4	226.7	9.4	0.75	38	-0.328	-0.037	-0.082	3.825123457	14.63156946	-55.50524691	-56.88981481	-0.732407407	0.033179012	-2.283950617	-0.289385802	-0.103123457	-0.053358025
286_JP	10	6	2	1	1	1	2	0	30.5	23.6	3.725	-0.41	0.857	41.88	1754.3	132.9	162.3	11	0	35	0.125	-0.079	-3.324	-1.024876543	1.050371929	-33.00524691	-121.2898148	0.867592593	-0.716820988	-5.283950617	0.163614198	-0.145123457	-3.295358025
287_IT	11	7	1	1	2	1	2	1	42.2	27.6	5.211	0.94	0.876	38.28	1465.7	622.5	818.6	12	1.875	45	0.277	-0.175	-1.447	-4.624876543	21.38948304	456.5947531	535.0101852	1.867592593	1.158179012	4.716049383	0.315614198	-0.241123457	-1.418358025
288_TR	10	6	1	1	1	1	1	1	32.4	10.8	1.785	0.15	0.723	46.26	2139.7	513.6	680.7	10	0.5	43	-0.317	3.12	-1.638	3.355123457	11.25685341	347.6947531	397.1101852	-0.132407407	-0.216820988	2.716049383	-0.278385802	3.053876543	-1.609358025
289_LH	10	6	1	1	1	1	2	1	31.3	24.9	4.413	0.77	0.832	41.07	1686.9	120.4	97.5	11	0	44	-2.057	1.413	-1.265	-1.834876543	3.366771929	-45.50524691	-186.0898148	0.867592593	-0.716820988	3.716049383	-2.018385802	1.346876543	-1.236358025
290_KR	8	4	2	1	1	1	1	1	22.7	7.9	1.121	-0.97	0.838	45.22	2045	112.9	109.6	9.4	0.25	48	-0.637	0.423	-0.995	2.315123457	5.35979662	-53.00524691	-173.9898148	-0.732407407	-0.466820988	7.716049383	-0.598385802	0.356876543	-0.966358025
292_KR	11	7	1	1	1	1	2	0	40	18.9	3.499	0.79	0.877	41.08	1687.4	346.1	928.9	10	1	33	-1.411	0.084	0.085	-1.824876543	3.330174398	180.1947531	645.3101852	-0.132407407	0.283179012	-7.283950617	-1.372385802	0.017876543	0.113641975
293_CS	11	7	1	1	1	2	2	0	44.4	28.8	6.04	1.65	0.873	41.13	1692	314.6	340.7	10	0.625	33	0.102	1.94	1.237	-1.774876543	3.150186744	148.6947531	57.11018519	-0.132407407	-0.091820988	-7.283950617	0.140614198	1.873876543	1.265641975
294_JM	10	6	1	1	2	1	1	0	38	5	0.862	0.38	0.792	46.14	2128.9	511.4	322.1	9.4	0.25	34	0.682	0.275	0.595	3.235123457	10.46602378	345.4947531	38.51018519	-0.732407407	-0.466820988	-6.283950617	0.720614198	0.208876543	0.623641975
295_CS	8	4	1	1	1	1	1	1	27.4	5.9	0.949	0.15	0.809	49.22	2422.3	120	149.6	10.7	0	45	0.495	2.029	0.833	6.315123457	39.88078427	-45.90524691	-133.9898148	0.567592593	-0.716820988	4.716049383	0.533614198	1.962876543	0.861641975
296_CM	9	4	2	1	2	2	1	1	33.6	20.6	3.715	1.01	0.815	46.59	2170.9	280	268.6	9.6	0.25	45	-0.758	-0.171	-0.136	3.685123457	13.58013489	114.0947531	-14.98981481	-0.532407407	-0.466820988	4.716049383	-0.719385802	-0.237123457	-0.107358025
298_RS	10	6	1	1	1	1	1	0	30	6	0.893	-1.08	0.8	48.66	2368.1	137.5	157.1	10	0.25	36	0.245	2.014	0.925	5.755123457	33.121446	-28.40524691	-126.4898148	-0.132407407	-0.466820988	-4.283950617	0.283614198	1.947876543	0.953641975
299_JN	10	6	1	1	1	2	2	0	40	4.2	0.783	1.04	0.813	41.99	1763.6	314.9	934.3	9.6	1.375	39	1.191	-0.586	1.542	-0.914876543	0.836999089	148.9947531	650.7101852	-0.532407407	0.658179012	-1.283950617	1.229614198	-0.652123457	1.570641975
300_JP	9	5	2	1	1	1	2	1	28.8	23.4	3.81	0.08	0.761	41.18	1695.9	177.2	160	10.8	0.75	53	0.014	-0.918	1.456	-1.724876543	2.975199089	11.29475309	-123.5898148	0.667592593	0.033179012	12.71604938	0.052614198	-0.984123457	1.484641975
301_CS	11	7	2	1	1	2	2	1	42.3	21.7	4.306	1.07	0.825	40.44	1635.3	136.8	246.1	11.6	0.75	42	1.842	-0.368	0.388	-2.464876543	6.075616373	-29.10524691	-37.48981481	1.467592593	0.033179012	1.716049383	1.880614198	-0.434123457	0.416641975
302_CB	11	6	2	1	1	1	1	0	33.6	12.4	2.023	-0.29	0.808	42.18	1779.1	186.8	242.1	10.2	0	39	0.273	1.504	-0.289	-0.724876543	0.525446003	20.89475309	-41.48981481	0.067592593	-0.716820988	-1.283950617	0.311614198	1.437876543	-0.260358025
303_SM	10	6	2	1	1	1	1	1	25.4	7.2	1.026	-1.48	0.788	50.94	2594.7	37.1	224.6	10.1	1	44	1.105	0.955	2.959	8.035123457	64.56320897	-128.8052469	-58.98981481	-0.032407407	0.283179012	3.716049383	1.143614198	0.888876543	2.987641975
304_ND	10	6	2	1	2	1	2	1	25	22.8	3.707	-0.11	0.83	39.03	1523.6	64.3	1024.3	10.4	1	43	0.178	-1.699	-0.631	-3.874876543	15.01466823	-101.6052469	740.7101852	0.267592593	0.283179012	2.716049383	0.216614198	-1.765123457	-0.602358025
305_HA	10	6	1	1	1	1	1	1	35.3	6.2	1.07	0.33	0.724	48.35	2337.3	237	202.9	9.6	0.875	41	0.554	-1.66	1.271	5.445123457	29.64936946	71.09475309	-80.68981481	-0.532407407	0.158179012	0.716049383	0.592614198	-1.726123457	1.299641975
306_FN	11	7	1	1	1	1	1	0	36.3	11	1.886	0.18	0.859	47.36	2243.3	266.4	421.4	10.2	1	37	-0.162	-1.459	1.885	4.455123457	19.84812502	100.4947531	137.8101852	0.067592593	0.283179012	-3.283950617	-0.123385802	-1.525123457	1.913641975
307_JC	10	6	1	1	1	1	1	0	31	11.6	1.835	-0.4	0.835	51.13	2614.4	262.1	170	10	1.25	34	-0.447	-0.71	-0.237	8.225123457	67.65265588	96.19475309	-113.5898148	-0.132407407	0.533179012	-6.283950617	-0.408385802	-0.776123457	-0.208358025
308_TC	10	6	2	1	1	1	1	1	34.7	25.1	4.444	0.54	0.85	43.09	1857.1	380.4	412.9	9.6	1.75	43	0.193	-1.151	1.77	0.185123457	0.034270694	214.4947531	129.3101852	-0.532407407	1.033179012	2.716049383	0.231614198	-1.217123457	1.798641975
312_PH	8	4	2	1	1	1	2	0	22.4	22.4	3.101	-1.24	0.837	41.37	1711.7	421.8	608.6	10.1	0.75	37	2.737	-2.148	0.527	-1.534876543	2.355846003	255.8947531	325.0101852	-0.032407407	0.033179012	-3.283950617	2.775614198	-2.214123457	0.555641975
313_IK	8	4	1	1	2	1	1	0	26	24.9	3.716	-0.58	0.826	42.62	1816.4	206.4	289.3	9.6	1	29	10.087	8.508	0.502	-0.284876543	0.081154645	40.49475309	5.710185185	-0.532407407	0.283179012	-11.28395062	10.1256142	8.441876543	0.530641975
314_MT	10	6	2	1	3	1	2	0	28.4	28.8	4.624	-0.24	0.831	37.04	1372.2	193.6	224.3	9.7	1.5	33	3.67	-0.488	0.573	-5.864876543	34.39677687	27.69475309	-59.28981481	-0.432407407	0.783179012	-7.283950617	3.708614198	-0.554123457	0.601641975
315_WT	8	4	1	1	1	1	1	1	27	17	2.634	-0.13	0.83	42.28	1787.6	24.6	346.9	10	0	44	0.375	-2.166	2.238	-0.624876543	0.390470694	-141.3052469	63.31018519	-0.132407407	-0.716820988	3.716049383	0.413614198	-2.232123457	2.266641975
317_AV	11	6	1	1	1	1	2	1	32.3	11.5	1.868	-0.25	0.854	41.26	1702.2	230	267.5	8.9	1	44	0.739	-1.304	0.058	-1.644876543	2.705618842	64.09475309	-16.08981481	-1.232407407	0.283179012	3.716049383	0.777614198	-1.370123457	0.086641975
318_DE	7	4	1	1	2	1	1	1	24.4	8.7	1.359	0.02	0.837	46.07	2122.7	545	276.4	11.3	0.75	49	-1.43	-0.741	-0.77	3.165123457	10.0180065	379.0947531	-7.189814815	1.167592593	0.033179012	8.716049383	-1.391385802	-0.807123457	-0.741358025
319_ST	11	7	1	1	1	1	1	0	38.5	15.6	2.742	0.42	0.858	48.39	2341.4	308.6	231.4	10.7	1.25	37	2.69	1.374	1.001	5.485123457	30.08657934	142.6947531	-52.18981481	0.567592593	0.533179012	-3.283950617	2.728614198	1.307876543	1.029641975
320_TS	7	4	2	1	2	2	2	1	35.8	40.5	9.662	3.06	0.758	36.4	1324.8	310.7	308.6	10	0.5	52	-0.024	-1.643	1.36	-6.504876543	42.31341884	144.7947531	25.01018519	-0.132407407	-0.216820988	11.71604938	0.014614198	-1.709123457	1.388641975
321_MD	8	4	2	1	2	1	2	1	30.5	16.1	2.84	0.96	0.833	41.65	1734.8	677.1	589.3	11	0.75	44	0.528	-0.134	2.389	-1.254876543	1.574715139	511.1947531	305.7101852	0.867592593	0.033179012	3.716049383	0.566614198	-0.200123457	2.417641975
322_BW	9	5	1	1	2	2	1	0	35.8	18.2	3.397	1.35	0.857	44.87	2012.9	102.1	105.7	9.4	0.5	37	-0.596	0.96	0.858	1.965123457	3.8617102	-63.80524691	-177.8898148	-0.732407407	-0.216820988	-3.283950617	-0.557385802	0.893876543	0.886641975
324_NC	9	5	1	1	1	1	1	1	30.7	20.2	3.328	0.27	0.832	47.21	2229.1	216.4	107.1	11.3	0.75	46	-0.472	-0.675	1.638	4.305123457	18.53408798	50.49475309	-176.4898148	1.167592593	0.033179012	5.716049383	-0.433385802	-0.741123457	1.666641975
325_RM	10	6	1	1	1	1	2	0	32.3	13.7	2.195	-0.21	0.846	40.42	1634	240.4	381.7	9.6	1	39	-0.53	-0.265	0.705	-2.484876543	6.174611435	74.49475309	98.11018519	-0.532407407	0.283179012	-1.283950617	-0.491385802	-0.331123457	0.733641975
326_KS	8	4	2	1	2	1	2	1	23.6	19.1	3.028	0.16	0.831	39.46	1556.9	320.7	145.4	11.1	0.875	57	0.977	-0.854	2.248	-3.444876543	11.8671744	154.7947531	-138.1898148	0.967592593	0.158179012	16.71604938	1.015614198	-0.920123457	2.276641975
327_MC	7	4	2	1	1	1	1	0	19.9	14.6	1.984	-1.29	0.834	42.76	1828.5	130.4	568.9	10	0.25	35	2.862	-0.216	-0.402	-0.144876543	0.020989213	-35.50524691	285.3101852	-0.132407407	-0.466820988	-5.283950617	2.900614198	-0.282123457	-0.373358025
328_RS	8	4	1	1	3	2	2	0	33.7	20.8	3.993	1.94	0.859	41.57	1727.8	92.1	152.9	11.4	1.125	34	-0.907	-0.502	0.642	-1.334876543	1.781895386	-73.80524691	-130.6898148	1.267592593	0.408179012	-6.283950617	-0.868385802	-0.568123457	0.670641975
329_AM	8	4	2	1	1	1	2	1	22.3	16.1	2.226	-1.14	0.834	39.51	1561.4	112.1	100.7	8.1	0.5	55	0.372	-2.73	1.672	-3.394876543	11.52518674	-53.80524691	-182.8898148	-2.032407407	-0.216820988	14.71604938	0.410614198	-2.796123457	1.700641975
330_JD	8	4	1	1	1	1	2	1	24.8	33.3	5.041	-0.39	0.831	38.33	1469	197.9	170.4	10.4	0.25	47	0.674	0.041	0.419	-4.574876543	20.92949539	31.99475309	-113.1898148	0.267592593	-0.466820988	6.716049383	0.712614198	-0.025123457	0.447641975
331_TT	8	4	2	1	2	1	2	0	28.1	14.9	2.477	0.58	0.858	40.05	1604.2	640	797.1	11.5	1	36	0.075	0.241	-0.895	-2.854876543	8.150320077	474.0947531	513.5101852	1.367592593	0.283179012	-4.283950617	0.113614198	0.174876543	-0.866358025
332_LP	8	4	1	1	1	1	1	0	26.6	11.3	1.699	-0.44	0.834	43.35	1879.4	231.4	425.6	10.5	0	40	-0.539	2.194	-0.187	0.445123457	0.198134892	65.49475309	142.0101852	0.367592593	-0.716820988	-0.283950617	-0.500385802	2.127876543	-0.158358025
333_LW	7	4	2	1	2	1	2	1	27	23.7	3.729	0.15	0.857	41.66	1735.9	256.4	369.6	11.3	1.5	48	-1.276	-1.64	-0.369	-1.244876543	1.549717608	90.49475309	86.01018519	1.167592593	0.783179012	7.716049383	-1.237385802	-1.706123457	-0.340358025
334_SY	7	4	2	1	1	1	2	0	26.7	19.5	3.081	0.18	0.835	41.32	1707.7	92.9	112.5	10.7	1.5	40	-2.157	0.042	-0.844	-1.584876543	2.511833657	-73.00524691	-171.0898148	0.567592593	0.783179012	-0.283950617	-2.118385802	-0.024123457	-0.815358025
336_AS	8	4	1	1	1	1	1	0	24.1	14.9	2.374	0.13	0.837	44.02	1937.9	236.8	196.1	10.6	0.75	37	-0.529	1.623	1.352	1.115123457	1.243500324	70.89475309	-87.48981481	0.467592593	0.033179012	-3.283950617	-0.490385802	1.556876543	1.380641975
337_EF	7	4	2	1	1	1	2	0	21.9	18.3	2.524	-1.13	0.832	39.95	1596	140	89.6	11	0.25	38	-1.215	1.013	1.302	-2.954876543	8.731295386	-25.90524691	-193.9898148	0.867592593	-0.466820988	-2.283950617	-1.176385802	0.946876543	1.330641975
339_RM	8	4	1	1	1	1	2	1	23.5	15.7	2.479	0.13	0.889	41.93	1757.7	76.8	386.1	9.5	0.25	44	-1.017	0.411	1.06	-0.974876543	0.950384275	-89.10524691	102.5101852	-0.632407407	-0.466820988	3.716049383	-0.978385802	0.344876543	1.088641975
341_BO	8	4	1	1	2	1	2	1	28.3	20.8	3.483	0.66	0.843	40.89	1672	136.8	136.4	10.5	1.25	41	-0.454	0.875	1.115	-2.014876543	4.059727484	-29.10524691	-147.1898148	0.367592593	0.533179012	0.716049383	-0.415385802	0.808876543	1.143641975
342_LO	8	4	2	1	1	1	2	1	20.3	14.3	2.085	-0.68	0.8	39.99	1599	153.9	316.8	11	0.5	45	1.181	-1.332	0.299	-2.914876543	8.496505262	-12.00524691	33.21018519	0.867592593	-0.216820988	4.716049383	1.219614198	-1.398123457	0.327641975
344_AR	8	4	1	1	1	1	2	1	24.2	11.1	1.665	-0.53	0.837	40.7	1656.3	55.7	213.2	10	-0.125	41	-0.575	0.983	0.33	-2.204876543	4.861480571	-110.2052469	-70.38981481	-0.132407407	-0.841820988	0.716049383	-0.536385802	0.916876543	0.358641975
345_JW	10	5	1	1	1	1	1	0	40.1	18.7	3.333	0.84	0.813	48.32	2334.7	170	164.6	10	0	40	-1.679	1.057	-2.013	5.415123457	29.32356205	4.094753086	-118.9898148	-0.132407407	-0.716820988	-0.283950617	-1.640385802	0.990876543	-1.984358025
348_MY	8	4	2	1	1	1	1	0	22.4	7.1	1.058	-0.55	0.81	44.15	1948.8	70.7	319.6	10	0	35	0.526	-0.304	-1.12	1.245123457	1.550332423	-95.20524691	36.01018519	-0.132407407	-0.716820988	-5.283950617	0.564614198	-0.370123457	-1.091358025
349_LE	8	4	2	1	1	1	1	1	26.5	11.9	1.925	0.22	0.814	42.11	1773.1	264.4	371.3	9.3	1.125	55	-1.301	-3.001	-0.226	-0.794876543	0.631828719	98.49475309	87.71018519	-0.832407407	0.408179012	14.71604938	-1.262385802	-3.067123457	-0.197358025
350_EN	9	5	1	1	1	1	1	0	33.9	14.2	2.456	0.6	0.796	47.35	2241.6	117.5	145.4	8.5	1	40	-2.596	-1.5	-1.149	4.445123457	19.75912255	-48.40524691	-138.1898148	-1.632407407	0.283179012	-0.283950617	-2.557385802	-1.566123457	-1.120358025
351_LD	9	5	2	1	1	1	1	0	31.7	8.5	1.489	0.57	0.779	43.13	1860.2	134.6	147.1	10	0.5	39	-1.215	0.95	0.648	0.225123457	0.050680571	-31.30524691	-136.4898148	-0.132407407	-0.216820988	-1.283950617	-1.176385802	0.883876543	0.676641975
352_KT	8	4	1	1	1	1	1	0	22.7	18.5	3.021	0.48	0.825	44.49	1979.5	225	428.6	10	0.5	35	-1.194	1.324	0.761	1.585123457	2.512616373	59.09475309	145.0101852	-0.132407407	-0.216820988	-5.283950617	-1.155385802	1.257876543	0.789641975
353_BT	8	4	1	1	1	1	2	0	27.8	21.6	3.494	0.28	0.787	38.7	1497.8	101.4	169.3	11.4	0.75	37	2.289	0.62	-0.591	-4.204876543	17.68098674	-64.50524691	-114.2898148	1.267592593	0.033179012	-3.283950617	2.327614198	0.553876543	-0.562358025
354_MM	9	5	2	1	1	1	2	0	35.5	19.2	3.528	0.96	0.789	41.31	1706.7	132.9	670.5	9	0.5	37	-1.181	0.226	-0.099	-1.594876543	2.543631188	-33.00524691	386.9101852	-1.132407407	-0.216820988	-3.283950617	-1.142385802	0.159876543	-0.070358025
355_JM	9	4	2	1	1	2	2	1	38.5	25.5	5.016	1.6	0.806	40.15	1612	116.4	194.6	9	0.375	53	-1.138	0.003	0.221	-2.754876543	7.589344768	-49.50524691	-88.98981481	-1.132407407	-0.341820988	12.71604938	-1.099385802	-0.063123457	0.249641975
356_XN	9	5	1	1	1	1	1	0	28.8	13.6	2.318	0.64	0.791	44.52	1981.9	205.4	192.5	10	0.25	36	-2.076	-0.497	-1.181	1.615123457	2.608623781	39.49475309	-91.08981481	-0.132407407	-0.466820988	-4.283950617	-2.037385802	-0.563123457	-1.152358025
357_AM	8	4	1	1	1	2	2	0	26.6	29.8	5.3	1.18	0.796	38.52	1483.5	121.8	143.6	12.1	0.25	37	-0.861	-0.356	-0.741	-4.384876543	19.2271423	-44.10524691	-139.9898148	1.967592593	-0.466820988	-3.283950617	-0.822385802	-0.422123457	-0.712358025
358_TB	8	4	2	1	1	1	1	0	21.9	16.1	2.388	-0.54	0.813	46.44	2156.9	93.2	235.7	12	0.5	33	-1.088	-0.08	-1.068	3.535123457	12.49709785	-72.70524691	-47.88981481	1.867592593	-0.216820988	-7.283950617	-1.049385802	-0.146123457	-1.039358025
359_KB	8	4	2	1	1	1	2	0	20.9	11	1.545	-1.09	0.806	41.76	1744	243.9	160.7	12	0.5	33	-1.088	-0.08	-1.068	-1.144876543	1.310742299	77.99475309	-122.8898148	1.867592593	-0.216820988	-7.283950617	-1.049385802	-0.146123457	-1.039358025
360_CK	7	4	2	1	1	2	2	1	30.5	23.9	4.548	1.67	0.827	41.84	1750.8	40.7	443.6	11.3	0.5	43	-0.754	-2.172	0.273	-1.064876543	1.133962052	-125.2052469	160.0101852	1.167592593	-0.216820988	2.716049383	-0.715385802	-2.238123457	0.301641975
361_CJ	7	4	1	1	1	1	2	0	26.4	14	2.144	-0.16	0.799	40.17	1613.4	90.7	154.5	10.8	0.75	35	-0.91	-0.905	1.336	-2.734876543	7.479549707	-75.20524691	-129.0898148	0.667592593	0.033179012	-5.283950617	-0.871385802	-0.971123457	1.364641975
362_SI	8	4	1	1	1	2	1	1	30.6	24.8	4.772	1.96	0.786	43.74	1913.4	145	241.4	10.7	1.75	49	0.791	2.99	-2.977	0.835123457	0.697431188	-20.90524691	-42.18981481	0.567592593	1.033179012	8.716049383	0.829614198	2.923876543	-2.948358025
363_KL	12	7	2	1	2	1	1	0	42.4	11.8	2.004	-0.61	0.751	42.58	1813.2	109.6	248.6	8.6	1.5	35	-1.998	-0.13	0.662	-0.324876543	0.105544768	-56.30524691	-34.98981481	-1.532407407	0.783179012	-5.283950617	-1.959385802	-0.196123457	0.690641975
364_JC	12	7	1	1	1	1	1	1	42.3	1.4	0.251	0.12	0.856	54.02	2918.4	374.3	265	10	1.25	50	-1.195	-1.152	1.361	11.11512346	123.5459695	208.3947531	-18.58981481	-0.132407407	0.533179012	9.716049383	-1.156385802	-1.218123457	1.389641975
365_JS	11	7	2	1	1	2	1	0	55.1	14.2	2.839	1.07	0.748	44.03	1938.8	372.9	538.9	9.1	1	40	-0.99	-0.714	-1.355	1.125123457	1.265902793	206.9947531	255.3101852	-1.032407407	0.283179012	-0.283950617	-0.951385802	-0.780123457	-1.326358025
366_BW	10	6	2	1	1	1	2	0	31.5	8.6	1.363	-0.52	0.719	40.72	1658.4	54.3	771.4	10.7	0.25	37	0.823	-1.887	-1.079	-2.184876543	4.773685509	-111.6052469	487.8101852	0.567592593	-0.466820988	-3.283950617	0.861614198	-1.953123457	-1.050358025
367_SK	11	7	1	1	1	1	1	1	41.3	10.9	2.001	0.56	0.761	47.65	2270.4	521.4	294.3	10	1	42	7.535	-0.761	0.499	4.745123457	22.51619662	355.4947531	10.71018519	-0.132407407	0.283179012	1.716049383	7.573614198	-0.827123457	0.527641975
368_IM	11	7	1	1	2	2	1	1	51.2	17.2	3.528	1.49	0.876	42.24	1784.5	549.3	760.7	9.6	0.5	45	1.498	-0.768	0.647	-0.664876543	0.442060818	383.3947531	477.1101852	-0.532407407	-0.216820988	4.716049383	1.536614198	-0.834123457	0.675641975
369_JC	12	7	1	1	1	1	1	1	41.6	18.3	3.273	0.12	0.762	44.06	1941.1	177.9	247.9	8.3	0.5	50	-2.071	-0.588	0.369	1.155123457	1.3343102	11.99475309	-35.68981481	-1.832407407	-0.216820988	9.716049383	-2.032385802	-0.654123457	0.397641975
370_PR	10	6	2	1	1	1	2	0	28.8	17.7	2.716	-0.71	0.863	39.08	1526.9	99.3	915	10.2	1	36	0.677	-0.95	1.954	-3.824876543	14.62968057	-66.60524691	631.4101852	0.067592593	0.283179012	-4.283950617	0.715614198	-1.016123457	1.982641975
371_ZZ	11	7	1	1	1	2	2	1	64.1	18.7	4.682	2.63	0.888	39.38	1550.9	12.1	446.4	10	1.5	45	0.271	0.06	-1.626	-3.524876543	12.42475464	-153.8052469	162.8101852	-0.132407407	0.783179012	4.716049383	0.309614198	-0.006123457	-1.597358025
372_HS	11	7	2	1	1	1	1	1	37.9	15.2	2.445	-0.49	0.856	42.3	1789.6	139.6	291.7	9	0.75	44	-3.108	1.011	-0.99	-0.604876543	0.365875633	-26.30524691	8.110185185	-1.132407407	0.033179012	3.716049383	-3.069385802	0.944876543	-0.961358025
373_RB	9	5	1	1	1	1	1	0	25.4	9.1	1.4	-0.35	0.834	47.87	2291.1	93.9	110.7	11.4	1	33	-0.674	0.469	0.781	4.965123457	24.65245094	-72.00524691	-172.8898148	1.267592593	0.283179012	-7.283950617	-0.635385802	0.402876543	0.809641975
374_BN	11	7	2	1	1	2	2	0	73.4	29.2	7.778	2.55	0.902	36.54	1334.9	72.1	215.7	8.5	0.75	38	-1.866	-0.073	-0.892	-6.364876543	40.51165341	-93.80524691	-67.88981481	-1.632407407	0.033179012	-2.283950617	-1.827385802	-0.139123457	-0.863358025
375_CB	11	7	1	1	1	2	1	0	57.9	17.8	3.832	1.85	0.993	42.42	1799.4	199.3	233.1	9.1	1	34	-0.347	0.554	-1.089	-0.484876543	0.235105262	33.39475309	-50.48981481	-1.032407407	0.283179012	-6.283950617	-0.308385802	0.487876543	-1.060358025
376_VC	10	6	2	1	1	1	2	1	31.6	23.4	4.118	0.43	0.858	38.25	1463.2	117.9	143.6	11.3	0.5	42	-2.231	-0.716	-1.475	-4.654876543	21.66787563	-48.00524691	-139.9898148	1.167592593	-0.216820988	1.716049383	-2.192385802	-0.782123457	-1.446358025
378_HS	9	5	1	1	1	2	1	0	30.9	9.4	1.778	1.5	0.819	42.34	1793	251.4	285.7	9.7	1	38	0.767	-0.732	-0.758	-0.564876543	0.319085509	85.49475309	2.110185185	-0.432407407	0.283179012	-2.283950617	0.805614198	-0.798123457	-0.729358025
379_JI	9	5	2	1	1	1	2	1	30.8	19.8	3.287	0.15	0.832	41.86	1752.2	44.6	231.4	10.9	1.75	42	-1.467	2.73	-0.241	-1.044876543	1.091766991	-121.3052469	-52.18981481	0.767592593	1.033179012	1.716049383	-1.428385802	2.663876543	-0.212358025
380_IW	9	5	1	1	1	2	2	1	35.1	23.1	4.449	1.66	0.785	40.14	1611.6	33.9	115	9.9	1.25	44	0.151	1.801	1.163	-2.764876543	7.644542299	-132.0052469	-168.5898148	-0.232407407	0.533179012	3.716049383	0.189614198	1.734876543	1.191641975
384_RM	10	6	1	2	1	2	1	0	41.2	22	4.929	2.19	0.815	42.39	1796.9	97.5	555.7	9.6	1.5	37	-0.092	-1.462	-1.414	-0.514876543	0.265097855	-68.40524691	272.1101852	-0.532407407	0.783179012	-3.283950617	-0.053385802	-1.528123457	-1.385358025
385_EP	10	6	1	2	1	1	1	0	39.5	6.4	1.148	0.68	0.797	46.36	2149.7	66.4	124.3	10	0	36	-1.087	1.272	-2.555	3.455123457	11.9378781	-99.50524691	-159.2898148	-0.132407407	-0.716820988	-4.283950617	-1.048385802	1.205876543	-2.526358025
387_JP	11	7	2	2	1	1	1	0	32.9	18.2	3.029	-0.25	0.778	42.25	1785.4	74.3	131.1	9.4	0.25	34	-1.416	3.155	2.035	-0.654876543	0.428863287	-91.60524691	-152.4898148	-0.732407407	-0.466820988	-6.283950617	-1.377385802	3.088876543	2.063641975
388_HK	12	7	2	2	1	1	1	0	35.7	11.7	1.881	-1.08	0.753	46.56	2167.7	172.1	143.6	10.3	0.75	40	1.305	1.446	-0.585	3.655123457	13.35992748	6.194753086	-139.9898148	0.167592593	0.033179012	-0.283950617	1.343614198	1.379876543	-0.556358025
389_EW	13	7	2	2	1	1	1	0	45.4	12.7	2.431	0.18	0.739	48.19	2322.5	164.6	70.4	10	1.375	36	1.404	1.904	-0.441	5.285123457	27.93252995	-1.305246914	-213.1898148	-0.132407407	0.658179012	-4.283950617	1.442614198	1.837876543	-0.412358025
390_IK	12	7	2	2	1	1	1	0	33.1	18.8	2.872	-1.4	0.83	43.5	1892.1	345.6	210	10.7	0.75	39	-0.38	2.395	0.404	0.595123457	0.354171929	179.6947531	-73.58981481	0.567592593	0.033179012	-1.283950617	-0.341385802	2.328876543	0.432641975
391_IC	13	7	2	2	2	1	1	0	49.6	9.4	1.777	0.2	0.765	50.71	2571.5	656.4	835.7	9.7	1.5	38	-0.275	2.483	2.134	7.805123457	60.91995218	490.4947531	552.1101852	-0.432407407	0.783179012	-2.283950617	-0.236385802	2.416876543	2.162641975
